# Supplementary material for: 5-Fluoro-2-methyl-3-(4-methyl­phenyl­sulfon­yl)-1-benzofuran
Source: Acta Crystallogr Sect E Struct Rep Online. 2012 Jan 18;68(Pt 2):o455. doi: 10.1107/S1600536812001602 (PMC3275210; doi:10.1107/S1600536812001602)
Supplement: Supplementary file 1 [file e-68-0o455-sup1.cif]

##############################################################################
#                                                                            #
# This CIF contains the data in a paper accepted for publication in          #
# Acta Crystallographica Section E. It conforms to the requirements of       #
# Notes for Authors for Acta Crystallographica Section E, and has been       #
# peer reviewed under the auspices of the IUCr Commission on Journals.       #
#                                                                            #
# Full details of the Crystallographic Information File format               #
# are given in the paper "The Crystallographic Information File (CIF):       #
# a New Standard Archive File for Crystallography" by S. R. Hall, F. H.      #
# Allen and I. D. Brown [Acta Cryst. (1991), A47, 655-685].                  #
#                                                                            #
# The current version of the core CIF dictionary is obtainable from          #
# ftp://ftp.iucr.org/pub/cif_core.dic.                                       #
#                                                                            #
# Software is freely available for graphical display of the structure(s)     #
# in this CIF. For information consult the CIF software page                 #
# http://www.iucr.org/resources/cif/software.                                #
#                                                                            #
# This file may be used for bona fide research purposes within the           #
# scientific community so long as proper attribution is given to the journal # 
# article from which it was obtained.                                        #
#                                                                            #
##############################################################################
data_global
_audit_creation_method     'form.cif (version 2.0)'
_journal_data_validation_number     ?
_journal_date_recd_electronic     2012-01-11
_journal_date_accepted     2012-01-13
_journal_name_full     'Acta Crystallographica, Section E'
_journal_year     2012
_journal_volume     68
_journal_issue      2
_journal_page_first     o455
_journal_page_last     o455
_journal_paper_category     QO
_journal_paper_doi     10.1107/S1600536812001602
_journal_coeditor_code     ZJ2054
_publ_contact_author_name     'Prof. Uk Lee'
_publ_contact_author_address
;
Department of Chemistry, Pukyong National University, 599-1 Daeyeon 3-dong
Nam-gu, Busan 608-737, Republic of Korea
;
_publ_contact_author_email     'uklee@pknu.ac.kr'
_publ_contact_author_fax     '+82-51-629-5583'
_publ_contact_author_phone     '+82-51-629-5596'
_publ_section_title
;
5-Fluoro-2-methyl-3-(4-methylphenylsulfonyl)-1-benzofuran
;
loop_
    _publ_author_name
    _publ_author_address
    'Choi, Hong Dae'
;
 Department of Chemistry, Dongeui University, San 24 Kaya-dong Busanjin-gu,
 Busan 614-714, Republic of Korea
;
    'Seo, Pil Ja'
;
 Department of Chemistry, Dongeui University, San 24 Kaya-dong Busanjin-gu,
 Busan 614-714, Republic of Korea
;
    'Lee, Uk'
;
 Department of Chemistry, Pukyong National University, 599-1 Daeyeon 3-dong
 Nam-gu, Busan 608-737, Republic of Korea
;
data_I
_chemical_name_systematic
;
5-Fluoro-2-methyl-3-(4-methylphenylsulfonyl)-1-benzofuran
;
_chemical_name_common     ?
_chemical_formula_moiety     'C16 H13 F O3 S'
_chemical_formula_sum     'C16 H13 F O3 S'
_chemical_formula_iupac     'C16 H13 F O3 S'
_chemical_formula_weight     304.32
_chemical_melting_point     ?
_symmetry_cell_setting     monoclinic
_symmetry_space_group_name_H-M     'P 21/c'
_symmetry_space_group_name_Hall     '-P 2ybc'
loop_
    _symmetry_equiv_pos_as_xyz
    'x, y, z'
    '-x, y+1/2, -z+1/2'
    '-x, -y, -z'
    'x, -y-1/2, z-1/2'
_cell_length_a     9.9429(6)
_cell_length_b     19.7506(11)
_cell_length_c     7.3696(4)
_cell_angle_alpha     90.00
_cell_angle_beta     104.422(2)
_cell_angle_gamma     90.00
_cell_volume     1401.62(14)
_cell_formula_units_Z     4
_cell_measurement_reflns_used     3987
_cell_measurement_theta_min     2.35
_cell_measurement_theta_max     27.59
_cell_measurement_temperature     173(2)
_exptl_crystal_description     'block'
_exptl_crystal_colour     'colourless'
_exptl_crystal_size_max     0.306
_exptl_crystal_size_mid     0.169
_exptl_crystal_size_min     0.096
_exptl_crystal_density_diffrn     1.442
_exptl_crystal_density_meas     ?
_exptl_crystal_density_method     'not measured'
_exptl_crystal_F_000     632
_exptl_absorpt_coefficient_mu     0.249
_exptl_absorpt_correction_type     multi-scan
_exptl_absorpt_process_details     '(SADABS; Bruker, 2009)'
_exptl_absorpt_correction_T_min     0.6267
_exptl_absorpt_correction_T_max     0.7457
_exptl_special_details
;
;
_diffrn_ambient_temperature     173(2)
_diffrn_radiation_type     MoK\a
_diffrn_radiation_wavelength     0.71073
_diffrn_radiation_source     'rotating anode'
_diffrn_radiation_monochromator     'graphite multilayer'
_diffrn_measurement_device_type     'Bruker SMART APEXII CCD'
_diffrn_measurement_method     '\f and \w scans'
_diffrn_detector_area_resol_mean     10.0
_diffrn_reflns_number     12926
_diffrn_reflns_av_R_equivalents     0.0367
_diffrn_reflns_av_sigmaI/netI     0.0388
_diffrn_reflns_theta_min     2.06
_diffrn_reflns_theta_max     28.43
_diffrn_reflns_theta_full     28.43
_diffrn_measured_fraction_theta_max     0.987
_diffrn_measured_fraction_theta_full     0.987
_diffrn_reflns_limit_h_min     -10
_diffrn_reflns_limit_h_max     13
_diffrn_reflns_limit_k_min     -26
_diffrn_reflns_limit_k_max     25
_diffrn_reflns_limit_l_min     -9
_diffrn_reflns_limit_l_max     8
_diffrn_standards_number     0
_diffrn_standards_interval_count     ?
_diffrn_standards_interval_time     ?
_diffrn_standards_decay_%     ?
_refine_special_details
;
 Refinement of F^2^ against ALL reflections.  The weighted R-factor wR and
 goodness of fit S are based on F^2^, conventional R-factors R are based
 on F, with F set to zero for negative F^2^. The threshold expression of
 F^2^ > 2sigma(F^2^) is used only for calculating R-factors(gt) etc. and is
 not relevant to the choice of reflections for refinement.  R-factors based
 on F^2^ are statistically about twice as large as those based on F, and R-
 factors based on ALL data will be even larger.
;
_reflns_number_total     3487
_reflns_number_gt     2701
_reflns_threshold_expression     I>2\s(I)
_refine_ls_structure_factor_coef     Fsqd
_refine_ls_matrix_type     full
_refine_ls_R_factor_all     0.0578
_refine_ls_R_factor_gt     0.0414
_refine_ls_wR_factor_gt     0.0994
_refine_ls_wR_factor_ref     0.1082
_refine_ls_goodness_of_fit_ref     1.020
_refine_ls_restrained_S_all     1.020
_refine_ls_number_reflns     3487
_refine_ls_number_parameters     192
_refine_ls_number_restraints     0
_refine_ls_hydrogen_treatment     constr
_refine_ls_weighting_scheme     calc
_refine_ls_weighting_details
         'calc w=1/[\s^2^(Fo^2^)+(0.0475P)^2^+0.6535P] where P=(Fo^2^+2Fc^2^)/3'
_atom_sites_solution_hydrogens     difmap
_atom_sites_solution_primary     direct
_atom_sites_solution_secondary     difmap
_refine_ls_shift/su_max     0.000
_refine_ls_shift/su_mean     0.000
_refine_diff_density_max     0.405
_refine_diff_density_min     -0.392
_refine_ls_extinction_method     none
_refine_ls_extinction_coef     ?
loop_
    _atom_type_symbol
    _atom_type_description
    _atom_type_scat_dispersion_real
    _atom_type_scat_dispersion_imag
    _atom_type_scat_source
    'C' 'C' 0.0033 0.0016
                         'International Tables Vol C Tables 4.2.6.8 and 6.1.1.4'
    'H' 'H' 0.0000 0.0000
                         'International Tables Vol C Tables 4.2.6.8 and 6.1.1.4'
    'O' 'O' 0.0106 0.0060
                         'International Tables Vol C Tables 4.2.6.8 and 6.1.1.4'
    'F' 'F' 0.0171 0.0103
                         'International Tables Vol C Tables 4.2.6.8 and 6.1.1.4'
    'S' 'S' 0.1246 0.1234
                         'International Tables Vol C Tables 4.2.6.8 and 6.1.1.4'
_computing_data_collection     '<i>APEX2</i> (Bruker, 2009)'
_computing_cell_refinement     '<i>SAINT</i> (Bruker, 2009)'
_computing_data_reduction     '<i>SAINT</i> (Bruker, 2009)'
_computing_structure_solution     '<i>SHELXS97</i> (Sheldrick, 2008)'
_computing_structure_refinement     '<i>SHELXL97</i> (Sheldrick, 2008)'
_computing_molecular_graphics
        '<i>ORTEP-3</i> (Farrugia, 1997) and <i>DIAMOND</i> (Brandenburg, 1998)'
_computing_publication_material     '<i>SHELXL97</i> (Sheldrick, 2008)'
loop_
    _atom_site_type_symbol
    _atom_site_label
    _atom_site_fract_x
    _atom_site_fract_y
    _atom_site_fract_z
    _atom_site_U_iso_or_equiv
    _atom_site_adp_type
    _atom_site_calc_flag
    _atom_site_refinement_flags
    _atom_site_occupancy
    _atom_site_symmetry_multiplicity
    _atom_site_disorder_assembly
    _atom_site_disorder_group
    S S1 0.23477(5) 0.39305(2) 0.03088(6) 0.02577(13) Uani d . 1 2 . .
    F F1 0.32677(14) 0.67906(6) 0.15349(19) 0.0497(3) Uani d . 1 2 . .
    O O1 0.60793(13) 0.44400(6) 0.32052(17) 0.0316(3) Uani d . 1 2 . .
    O O2 0.16250(14) 0.44195(7) -0.10210(17) 0.0329(3) Uani d . 1 2 . .
    O O3 0.26402(14) 0.32735(6) -0.03226(18) 0.0344(3) Uani d . 1 2 . .
    C C1 0.38972(18) 0.43036(9) 0.1497(2) 0.0252(4) Uani d . 1 2 . .
    C C2 0.41125(18) 0.50213(9) 0.1841(2) 0.0240(4) Uani d . 1 2 . .
    C C3 0.3330(2) 0.56078(9) 0.1352(2) 0.0291(4) Uani d . 1 2 . .
    H H3 0.2397 0.5597 0.0621 0.035 Uiso calc R 1 2 . .
    C C4 0.3993(2) 0.62026(9) 0.1994(3) 0.0345(4) Uani d . 1 2 . .
    C C5 0.5348(2) 0.62513(10) 0.3054(3) 0.0369(5) Uani d . 1 2 . .
    H H5 0.5739 0.6682 0.3448 0.044 Uiso calc R 1 2 . .
    C C6 0.6127(2) 0.56735(10) 0.3534(2) 0.0340(4) Uani d . 1 2 . .
    H H6 0.7062 0.5689 0.4257 0.041 Uiso calc R 1 2 . .
    C C7 0.54778(19) 0.50706(9) 0.2910(2) 0.0278(4) Uani d . 1 2 . .
    C C8 0.50969(19) 0.39822(9) 0.2337(2) 0.0287(4) Uani d . 1 2 . .
    C C9 0.5545(2) 0.32675(10) 0.2509(3) 0.0411(5) Uani d . 1 2 . .
    H H9A 0.5648 0.3115 0.3801 0.062 Uiso calc R 1 2 . .
    H H9B 0.6437 0.3225 0.2179 0.062 Uiso calc R 1 2 . .
    H H9C 0.4848 0.2988 0.1660 0.062 Uiso calc R 1 2 . .
    C C10 0.13996(18) 0.38170(9) 0.2014(2) 0.0254(4) Uani d . 1 2 . .
    C C11 0.15659(19) 0.32275(9) 0.3064(2) 0.0285(4) Uani d . 1 2 . .
    H H11 0.2202 0.2889 0.2893 0.034 Uiso calc R 1 2 . .
    C C12 0.0791(2) 0.31405(10) 0.4364(3) 0.0329(4) Uani d . 1 2 . .
    H H12 0.0899 0.2736 0.5085 0.040 Uiso calc R 1 2 . .
    C C13 -0.01424(19) 0.36293(10) 0.4646(3) 0.0326(4) Uani d . 1 2 . .
    C C14 -0.0277(2) 0.42158(10) 0.3581(3) 0.0344(4) Uani d . 1 2 . .
    H H14 -0.0908 0.4557 0.3755 0.041 Uiso calc R 1 2 . .
    C C15 0.04855(19) 0.43154(9) 0.2272(3) 0.0307(4) Uani d . 1 2 . .
    H H15 0.0384 0.4721 0.1558 0.037 Uiso calc R 1 2 . .
    C C16 -0.0970(2) 0.35188(13) 0.6062(3) 0.0450(5) Uani d . 1 2 . .
    H H16A -0.0370 0.3581 0.7325 0.067 Uiso calc R 1 2 . .
    H H16B -0.1347 0.3058 0.5937 0.067 Uiso calc R 1 2 . .
    H H16C -0.1735 0.3846 0.5852 0.067 Uiso calc R 1 2 . .
loop_
    _atom_site_aniso_label
    _atom_site_aniso_U_11
    _atom_site_aniso_U_22
    _atom_site_aniso_U_33
    _atom_site_aniso_U_12
    _atom_site_aniso_U_13
    _atom_site_aniso_U_23
    S1 0.0283(2) 0.0244(2) 0.0237(2) -0.00310(18) 0.00479(16) -0.00129(16)
    F1 0.0602(8) 0.0247(6) 0.0693(9) 0.0029(6) 0.0258(7) 0.0003(6)
    O1 0.0264(7) 0.0357(7) 0.0306(6) 0.0000(5) 0.0033(5) -0.0001(5)
    O2 0.0335(7) 0.0364(7) 0.0263(6) -0.0015(6) 0.0026(5) 0.0060(5)
    O3 0.0421(8) 0.0283(7) 0.0350(7) -0.0064(6) 0.0134(6) -0.0088(5)
    C1 0.0263(9) 0.0247(9) 0.0247(8) -0.0013(7) 0.0064(7) -0.0010(7)
    C2 0.0271(9) 0.0236(8) 0.0229(8) -0.0022(7) 0.0090(7) -0.0013(6)
    C3 0.0294(9) 0.0284(9) 0.0316(9) -0.0004(7) 0.0114(7) 0.0001(7)
    C4 0.0460(12) 0.0234(9) 0.0394(10) 0.0001(8) 0.0206(9) -0.0009(8)
    C5 0.0471(12) 0.0322(10) 0.0360(10) -0.0156(9) 0.0191(9) -0.0110(8)
    C6 0.0332(10) 0.0434(12) 0.0263(9) -0.0129(9) 0.0094(8) -0.0087(8)
    C7 0.0296(9) 0.0308(10) 0.0238(8) -0.0024(7) 0.0083(7) -0.0008(7)
    C8 0.0305(9) 0.0289(9) 0.0264(8) 0.0006(7) 0.0063(7) 0.0000(7)
    C9 0.0422(12) 0.0333(11) 0.0454(11) 0.0104(9) 0.0062(9) 0.0032(9)
    C10 0.0248(9) 0.0265(9) 0.0232(8) -0.0032(7) 0.0026(6) -0.0004(7)
    C11 0.0312(9) 0.0251(9) 0.0287(8) 0.0019(7) 0.0063(7) 0.0006(7)
    C12 0.0372(10) 0.0303(10) 0.0304(9) -0.0014(8) 0.0066(8) 0.0052(7)
    C13 0.0266(9) 0.0426(11) 0.0271(9) -0.0033(8) 0.0041(7) -0.0009(8)
    C14 0.0287(10) 0.0374(11) 0.0373(10) 0.0072(8) 0.0086(8) 0.0005(8)
    C15 0.0287(9) 0.0286(10) 0.0335(9) 0.0036(8) 0.0057(7) 0.0047(7)
    C16 0.0340(11) 0.0670(16) 0.0358(11) -0.0017(10) 0.0125(9) 0.0042(10)
_geom_special_details
;
 All esds (except the esd in the dihedral angle between two l.s. planes)
 are estimated using the full covariance matrix.  The cell esds are taken
 into account individually in the estimation of esds in distances, angles
 and torsion angles; correlations between esds in cell parameters are only
 used when they are defined by crystal symmetry.  An approximate (isotropic)
 treatment of cell esds is used for estimating esds involving l.s. planes.
;
loop_
    _geom_bond_atom_site_label_1
    _geom_bond_atom_site_label_2
    _geom_bond_site_symmetry_2
    _geom_bond_distance
    _geom_bond_publ_flag
    S1 O3 . 1.4326(13) ?
    S1 O2 . 1.4348(13) ?
    S1 C1 . 1.7353(17) ?
    S1 C10 . 1.7631(18) ?
    F1 C4 . 1.365(2) ?
    O1 C8 . 1.367(2) ?
    O1 C7 . 1.375(2) ?
    C1 C8 . 1.357(2) ?
    C1 C2 . 1.447(2) ?
    C2 C3 . 1.392(2) ?
    C2 C7 . 1.393(2) ?
    C3 C4 . 1.372(3) ?
    C3 H3 . 0.9500 ?
    C4 C5 . 1.382(3) ?
    C5 C6 . 1.375(3) ?
    C5 H5 . 0.9500 ?
    C6 C7 . 1.378(3) ?
    C6 H6 . 0.9500 ?
    C8 C9 . 1.476(3) ?
    C9 H9A . 0.9800 ?
    C9 H9B . 0.9800 ?
    C9 H9C . 0.9800 ?
    C10 C15 . 1.385(3) ?
    C10 C11 . 1.385(2) ?
    C11 C12 . 1.382(3) ?
    C11 H11 . 0.9500 ?
    C12 C13 . 1.390(3) ?
    C12 H12 . 0.9500 ?
    C13 C14 . 1.387(3) ?
    C13 C16 . 1.498(3) ?
    C14 C15 . 1.381(3) ?
    C14 H14 . 0.9500 ?
    C15 H15 . 0.9500 ?
    C16 H16A . 0.9800 ?
    C16 H16B . 0.9800 ?
    C16 H16C . 0.9800 ?
loop_
    _geom_angle_atom_site_label_1
    _geom_angle_atom_site_label_2
    _geom_angle_atom_site_label_3
    _geom_angle_site_symmetry_1
    _geom_angle_site_symmetry_3
    _geom_angle
    _geom_angle_publ_flag
    O3 S1 O2 . . 119.70(8) ?
    O3 S1 C1 . . 108.78(8) ?
    O2 S1 C1 . . 106.83(8) ?
    O3 S1 C10 . . 107.71(8) ?
    O2 S1 C10 . . 107.86(8) ?
    C1 S1 C10 . . 105.03(8) ?
    C8 O1 C7 . . 107.03(13) ?
    C8 C1 C2 . . 107.68(15) ?
    C8 C1 S1 . . 126.92(14) ?
    C2 C1 S1 . . 125.35(13) ?
    C3 C2 C7 . . 119.43(16) ?
    C3 C2 C1 . . 136.18(16) ?
    C7 C2 C1 . . 104.38(15) ?
    C4 C3 C2 . . 115.71(17) ?
    C4 C3 H3 . . 122.1 ?
    C2 C3 H3 . . 122.1 ?
    F1 C4 C3 . . 117.65(18) ?
    F1 C4 C5 . . 117.49(17) ?
    C3 C4 C5 . . 124.85(19) ?
    C6 C5 C4 . . 119.67(18) ?
    C6 C5 H5 . . 120.2 ?
    C4 C5 H5 . . 120.2 ?
    C5 C6 C7 . . 116.37(18) ?
    C5 C6 H6 . . 121.8 ?
    C7 C6 H6 . . 121.8 ?
    O1 C7 C6 . . 125.49(17) ?
    O1 C7 C2 . . 110.52(15) ?
    C6 C7 C2 . . 123.97(18) ?
    C1 C8 O1 . . 110.40(15) ?
    C1 C8 C9 . . 134.32(18) ?
    O1 C8 C9 . . 115.28(16) ?
    C8 C9 H9A . . 109.5 ?
    C8 C9 H9B . . 109.5 ?
    H9A C9 H9B . . 109.5 ?
    C8 C9 H9C . . 109.5 ?
    H9A C9 H9C . . 109.5 ?
    H9B C9 H9C . . 109.5 ?
    C15 C10 C11 . . 120.81(17) ?
    C15 C10 S1 . . 119.56(13) ?
    C11 C10 S1 . . 119.63(14) ?
    C12 C11 C10 . . 118.84(17) ?
    C12 C11 H11 . . 120.6 ?
    C10 C11 H11 . . 120.6 ?
    C11 C12 C13 . . 121.70(17) ?
    C11 C12 H12 . . 119.2 ?
    C13 C12 H12 . . 119.2 ?
    C14 C13 C12 . . 118.01(17) ?
    C14 C13 C16 . . 121.59(19) ?
    C12 C13 C16 . . 120.40(18) ?
    C15 C14 C13 . . 121.43(18) ?
    C15 C14 H14 . . 119.3 ?
    C13 C14 H14 . . 119.3 ?
    C14 C15 C10 . . 119.21(17) ?
    C14 C15 H15 . . 120.4 ?
    C10 C15 H15 . . 120.4 ?
    C13 C16 H16A . . 109.5 ?
    C13 C16 H16B . . 109.5 ?
    H16A C16 H16B . . 109.5 ?
    C13 C16 H16C . . 109.5 ?
    H16A C16 H16C . . 109.5 ?
    H16B C16 H16C . . 109.5 ?
loop_
    _geom_torsion_atom_site_label_1
    _geom_torsion_atom_site_label_2
    _geom_torsion_atom_site_label_3
    _geom_torsion_atom_site_label_4
    _geom_torsion_site_symmetry_1
    _geom_torsion_site_symmetry_2
    _geom_torsion_site_symmetry_3
    _geom_torsion_site_symmetry_4
    _geom_torsion
    _geom_torsion_publ_flag
    O3 S1 C1 C8 . . . . -23.25(18) ?
    O2 S1 C1 C8 . . . . -153.76(16) ?
    C10 S1 C1 C8 . . . . 91.85(17) ?
    O3 S1 C1 C2 . . . . 159.88(14) ?
    O2 S1 C1 C2 . . . . 29.37(17) ?
    C10 S1 C1 C2 . . . . -85.02(16) ?
    C8 C1 C2 C3 . . . . 178.55(19) ?
    S1 C1 C2 C3 . . . . -4.1(3) ?
    C8 C1 C2 C7 . . . . -0.29(18) ?
    S1 C1 C2 C7 . . . . 177.09(12) ?
    C7 C2 C3 C4 . . . . -0.3(2) ?
    C1 C2 C3 C4 . . . . -178.98(19) ?
    C2 C3 C4 F1 . . . . 179.49(15) ?
    C2 C3 C4 C5 . . . . 0.3(3) ?
    F1 C4 C5 C6 . . . . -179.25(16) ?
    C3 C4 C5 C6 . . . . -0.1(3) ?
    C4 C5 C6 C7 . . . . -0.2(3) ?
    C8 O1 C7 C6 . . . . -179.02(17) ?
    C8 O1 C7 C2 . . . . -0.44(19) ?
    C5 C6 C7 O1 . . . . 178.67(16) ?
    C5 C6 C7 C2 . . . . 0.3(3) ?
    C3 C2 C7 O1 . . . . -178.64(15) ?
    C1 C2 C7 O1 . . . . 0.44(18) ?
    C3 C2 C7 C6 . . . . 0.0(3) ?
    C1 C2 C7 C6 . . . . 179.05(16) ?
    C2 C1 C8 O1 . . . . 0.03(19) ?
    S1 C1 C8 O1 . . . . -177.29(12) ?
    C2 C1 C8 C9 . . . . 179.8(2) ?
    S1 C1 C8 C9 . . . . 2.4(3) ?
    C7 O1 C8 C1 . . . . 0.24(19) ?
    C7 O1 C8 C9 . . . . -179.55(16) ?
    O3 S1 C10 C15 . . . . -152.01(14) ?
    O2 S1 C10 C15 . . . . -21.52(16) ?
    C1 S1 C10 C15 . . . . 92.15(15) ?
    O3 S1 C10 C11 . . . . 27.24(16) ?
    O2 S1 C10 C11 . . . . 157.73(14) ?
    C1 S1 C10 C11 . . . . -88.60(15) ?
    C15 C10 C11 C12 . . . . 0.7(3) ?
    S1 C10 C11 C12 . . . . -178.54(14) ?
    C10 C11 C12 C13 . . . . -0.2(3) ?
    C11 C12 C13 C14 . . . . -0.2(3) ?
    C11 C12 C13 C16 . . . . 179.81(18) ?
    C12 C13 C14 C15 . . . . 0.2(3) ?
    C16 C13 C14 C15 . . . . -179.84(18) ?
    C13 C14 C15 C10 . . . . 0.3(3) ?
    C11 C10 C15 C14 . . . . -0.7(3) ?
    S1 C10 C15 C14 . . . . 178.51(14) ?
loop_
    _geom_hbond_atom_site_label_D
    _geom_hbond_atom_site_label_H
    _geom_hbond_atom_site_label_A
    _geom_hbond_site_symmetry_A
    _geom_hbond_distance_DH
    _geom_hbond_distance_HA
    _geom_hbond_distance_DA
    _geom_hbond_angle_DHA
    C15 H15 O2 3_565 0.95 2.58 3.246(2) 127.7
_iucr_refine_instructions_details
;
TITL 1150 IN P2(1)/C
CELL  0.71073  9.94290 19.75060  7.36960 90.00000 104.42200 90.00000
ZERR 4  0.00060  0.00110  0.00040  0.00000  0.00200  0.00000
LATT 1
SYMM -X, Y+ 0.50000, -Z+ 0.50000
SFAC C H O F S
UNIT 64 52 12 4 4
TEMP -100
PLAN 30
FMAP 2
L.S. 15
ACTA
MPLA 9 C1 C2 C3 C4 C5 C6 C7 O1 C8
MPLA 6  C10 C11 C12 C13 C14 C15
EQIV $1 -x, 1-y, -z
HTAB C15 O2_$1
CONF
BOND
BOND $H
WGHT    0.047500    0.653500
FVAR       0.11515
S1    5    0.234768    0.393047    0.030880    11.00000    0.02831    0.02440 =
         0.02372   -0.00129    0.00479   -0.00310
F1    4    0.326771    0.679061    0.153493    11.00000    0.06016    0.02468 =
         0.06935    0.00030    0.02580    0.00291
O1    3    0.607933    0.443996    0.320523    11.00000    0.02639    0.03572 =
         0.03057   -0.00012    0.00327   -0.00004
O2    3    0.162502    0.441946   -0.102102    11.00000    0.03353    0.03638 =
         0.02632    0.00603    0.00261   -0.00152
O3    3    0.264018    0.327348   -0.032256    11.00000    0.04206    0.02833 =
         0.03500   -0.00883    0.01344   -0.00640
C1    1    0.389718    0.430357    0.149691    11.00000    0.02633    0.02472 =
         0.02470   -0.00103    0.00642   -0.00131
C2    1    0.411246    0.502135    0.184074    11.00000    0.02715    0.02361 =
         0.02288   -0.00129    0.00905   -0.00224
C3    1    0.333028    0.560776    0.135211    11.00000    0.02937    0.02839 =
         0.03164    0.00012    0.01137   -0.00038
AFIX  43
H3    2    0.239722    0.559702    0.062086    11.00000   -1.20000
AFIX   0
C4    1    0.399329    0.620261    0.199441    11.00000    0.04601    0.02339 =
         0.03940   -0.00093    0.02061    0.00006
C5    1    0.534795    0.625134    0.305359    11.00000    0.04710    0.03217 =
         0.03599   -0.01102    0.01908   -0.01560
AFIX  43
H5    2    0.573920    0.668185    0.344804    11.00000   -1.20000
AFIX   0
C6    1    0.612716    0.567348    0.353399    11.00000    0.03325    0.04338 =
         0.02634   -0.00875    0.00935   -0.01289
AFIX  43
H6    2    0.706224    0.568916    0.425696    11.00000   -1.20000
AFIX   0
C7    1    0.547780    0.507057    0.290965    11.00000    0.02965    0.03081 =
         0.02379   -0.00084    0.00833   -0.00235
C8    1    0.509691    0.398216    0.233687    11.00000    0.03054    0.02887 =
         0.02639    0.00002    0.00635    0.00059
C9    1    0.554484    0.326752    0.250864    11.00000    0.04218    0.03331 =
         0.04545    0.00319    0.00618    0.01040
AFIX 137
H9A   2    0.564755    0.311507    0.380149    11.00000   -1.50000
H9B   2    0.643686    0.322486    0.217853    11.00000   -1.50000
H9C   2    0.484753    0.298812    0.165995    11.00000   -1.50000
AFIX   0
C10   1    0.139958    0.381703    0.201424    11.00000    0.02481    0.02654 =
         0.02317   -0.00040    0.00258   -0.00319
C11   1    0.156590    0.322752    0.306382    11.00000    0.03120    0.02514 =
         0.02866    0.00065    0.00626    0.00194
AFIX  43
H11   2    0.220157    0.288884    0.289281    11.00000   -1.20000
AFIX   0
C12   1    0.079107    0.314054    0.436421    11.00000    0.03723    0.03026 =
         0.03039    0.00524    0.00664   -0.00144
AFIX  43
H12   2    0.089908    0.273626    0.508453    11.00000   -1.20000
AFIX   0
C13   1   -0.014241    0.362934    0.464564    11.00000    0.02657    0.04264 =
         0.02710   -0.00089    0.00411   -0.00333
C14   1   -0.027723    0.421584    0.358075    11.00000    0.02870    0.03737 =
         0.03734    0.00047    0.00858    0.00721
AFIX  43
H14   2   -0.090779    0.455655    0.375503    11.00000   -1.20000
AFIX   0
C15   1    0.048547    0.431536    0.227218    11.00000    0.02874    0.02859 =
         0.03354    0.00468    0.00569    0.00359
AFIX  43
H15   2    0.038403    0.472089    0.155770    11.00000   -1.20000
AFIX   0
C16   1   -0.097023    0.351877    0.606222    11.00000    0.03401    0.06704 =
         0.03583    0.00418    0.01245   -0.00170
AFIX 137
H16A  2   -0.037003    0.358057    0.732496    11.00000   -1.50000
H16B  2   -0.134708    0.305785    0.593684    11.00000   -1.50000
H16C  2   -0.173526    0.384553    0.585179    11.00000   -1.50000
HKLF 4
REM  1150 IN P2(1)/C
REM R1 =  0.0414 for   2701 Fo > 4sig(Fo)  and  0.0578 for all   3487 data
REM    192 parameters refined using      0 restraints
END
WGHT      0.0475      0.6471
REM Highest difference peak  0.405,  deepest hole -0.392,  1-sigma level  0.052
Q1    1   0.3984  0.4657  0.1632  11.00000  0.05    0.40
Q2    1   0.4506  0.4123  0.1422  11.00000  0.05    0.31
Q3    1   0.4678  0.5081  0.2518  11.00000  0.05    0.29
Q4    1   0.1562  0.3596  0.2692  11.00000  0.05    0.28
Q5    1   0.1761  0.3869  0.1298  11.00000  0.05    0.27
Q6    1   0.3389  0.4072  0.0615  11.00000  0.05    0.26
Q7    1   0.0819  0.3984  0.1886  11.00000  0.05    0.23
Q8    1   0.3581  0.5884  0.2045  11.00000  0.05    0.22
Q9    1   0.1186  0.4120  0.2403  11.00000  0.05    0.22
Q10   1   0.3854  0.5868  0.1461  11.00000  0.05    0.21
Q11   1  -0.0464  0.3159  0.6844  11.00000  0.05    0.21
Q12   1   0.0919  0.3172  0.3396  11.00000  0.05    0.21
Q13   1   0.0465  0.3460  0.4637  11.00000  0.05    0.20
Q14   1   0.4198  0.4126  0.2254  11.00000  0.05    0.20
Q15   1   0.3583  0.5328  0.1930  11.00000  0.05    0.20
Q16   1   0.6299  0.3126  0.3109  11.00000  0.05    0.19
Q17   1   0.0003  0.3303  0.4221  11.00000  0.05    0.18
Q18   1   0.4563  0.6131  0.2961  11.00000  0.05    0.18
Q19   1  -0.0561  0.3537  0.5224  11.00000  0.05    0.18
Q20   1   0.4728  0.6228  0.2084  11.00000  0.05    0.18
Q21   1  -0.0133  0.4129  0.2413  11.00000  0.05    0.18
Q22   1   0.0427  0.4220  0.3275  11.00000  0.05    0.18
Q23   1  -0.1958  0.3489  0.5584  11.00000  0.05    0.18
Q24   1   0.2847  0.5613  0.0759  11.00000  0.05    0.17
Q25   1   0.5827  0.5342  0.2660  11.00000  0.05    0.17
Q26   1   0.1898  0.3446 -0.0689  11.00000  0.05    0.17
Q27   1   0.3839  0.5283  0.1295  11.00000  0.05    0.17
Q28   1   0.2554  0.6583  0.0714  11.00000  0.05    0.17
Q29   1   0.2845  0.3550  0.0117  11.00000  0.05    0.16
Q30   1  -0.0964  0.3953  0.6788  11.00000  0.05    0.16
;
