# Supplementary material for: 5-Fluoro-2-methyl-3-(4-methyl­phenyl­sulfon­yl)-1-benzofuran
Source: Acta Crystallogr Sect E Struct Rep Online. 2012 Jan 18;68(Pt 2):o455. doi: 10.1107/S1600536812001602 (PMC3275210; doi:10.1107/S1600536812001602)
Supplement: Supplementary file 2 [file e-68-0o455-Isup2.hkl]

# 
# h,k,l, Fc-squared, Fo-squared, sigma(Fo-squared) and status flag 
# 
data_I
_shelx_title ' 1150 IN P2(1)/C' 
_shelx_refln_list_code          4 
_shelx_F_calc_maximum      267.99 
_exptl_crystal_F_000       632.00 
_reflns_d_resolution_high  0.7465 
 
loop_ 
 _symmetry_equiv_pos_as_xyz 
 'x, y, z' 
 '-x, y+1/2, -z+1/2' 
 '-x, -y, -z' 
 'x, -y-1/2, z-1/2' 
 
_cell_length_a     9.9429 
_cell_length_b    19.7506 
_cell_length_c     7.3696 
_cell_angle_alpha  90.000 
_cell_angle_beta  104.422 
_cell_angle_gamma  90.000 
 
_shelx_F_squared_multiplier     1.000 
 
loop_ 
 _refln_index_h 
 _refln_index_k 
 _refln_index_l 
 _refln_F_squared_calc 
 _refln_F_squared_meas 
 _refln_F_squared_sigma 
 _refln_observed_status 
   1   0   0     3044.29     2852.52     40.53 o 
   2   0   0     1401.04     1423.63     19.81 o 
   3   0   0        8.07       22.59      2.98 o 
   4   0   0      121.37      167.70      4.84 o 
   5   0   0     1281.66     1325.58     20.95 o 
   6   0   0      508.32      520.97     12.49 o 
   7   0   0        5.23        6.48      3.35 o 
   8   0   0      488.48      435.58     15.00 o 
   9   0   0        9.35       10.69      5.79 o 
  10   0   0      101.93      127.60     11.46 o 
  11   0   0      273.71      271.48     22.62 o 
  12   0   0       91.91       95.02     17.34 o 
   1   1   0     3244.55     3157.27     35.61 o 
   2   1   0     6389.39     6210.70     54.34 o 
   3   1   0     2607.66     2449.50     22.68 o 
   4   1   0      973.53      990.89     11.26 o 
   5   1   0      609.54      540.84      7.54 o 
   6   1   0        1.80        2.39      1.77 o 
   7   1   0      548.22      520.90     10.14 o 
   8   1   0       13.88        9.13      3.43 o 
   9   1   0      203.76      203.38     11.71 o 
  10   1   0       52.83       41.90      5.84 o 
  11   1   0      150.65      149.35     13.33 o 
  12   1   0      166.28      162.84     14.66 o 
   0   2   0     7974.75     7409.51    231.00 o 
   1   2   0     2695.78     2605.38     24.69 o 
   2   2   0     1290.66     1316.58     13.89 o 
   3   2   0       57.15       55.42      1.90 o 
   4   2   0      456.34      522.03      6.56 o 
   5   2   0     2716.23     2718.43     27.41 o 
   6   2   0       50.09       59.08      2.89 o 
   7   2   0        0.00        2.57      2.30 o 
   8   2   0       49.90       37.42      4.24 o 
   9   2   0      110.58      122.47      7.53 o 
  10   2   0        2.98        2.29      4.85 o 
  11   2   0      128.57      153.88     20.74 o 
  12   2   0        8.93       37.56     11.31 o 
   1   3   0     3743.91     3523.62     37.64 o 
   2   3   0      799.14      767.29      9.27 o 
   3   3   0     1314.93     1209.33     13.43 o 
   4   3   0     1555.91     1641.04     17.12 o 
   5   3   0       97.42       93.65      2.90 o 
   6   3   0        7.10       21.63      2.34 o 
   7   3   0       99.43       97.46      4.69 o 
   8   3   0       37.42       44.64      5.97 o 
   9   3   0      224.99      221.12      9.59 o 
  10   3   0       12.84       16.37      5.79 o 
  11   3   0      110.06      131.79     19.61 o 
  12   3   0      220.45      227.08     17.06 o 
   0   4   0    24988.56    22982.28    503.97 o 
   1   4   0      873.31      848.21     11.36 o 
   2   4   0      215.90      200.12      3.22 o 
   3   4   0      197.71      204.40      3.65 o 
   4   4   0     1728.67     1621.37     17.92 o 
   5   4   0        3.07        1.41      1.37 o 
   6   4   0       30.45       21.86      2.09 o 
   7   4   0      107.05      112.25      4.99 o 
   8   4   0      856.09      782.56     18.09 o 
   9   4   0       81.57       95.91      6.79 o 
  10   4   0       26.52       19.43      5.91 o 
  11   4   0      127.14      110.64     11.78 o 
  12   4   0       22.43       26.97     12.44 o 
   1   5   0        0.60        2.74      1.30 o 
   2   5   0       11.42       11.61      1.32 o 
   3   5   0     2113.42     2168.63     24.16 o 
   4   5   0        4.60        2.95      1.75 o 
   5   5   0      130.61      104.80      3.38 o 
   6   5   0       42.10       50.85      2.78 o 
   7   5   0      167.63      171.82      5.45 o 
   8   5   0       22.80       36.79      6.81 o 
   9   5   0       84.38       95.68     10.64 o 
  10   5   0        9.58       11.61      5.63 o 
  11   5   0       29.34       36.85     11.00 o 
  12   5   0       17.80        9.43     11.69 o 
   0   6   0       13.33       32.43      4.52 o 
   1   6   0      269.74      267.90      5.20 o 
   2   6   0       75.21       60.95      2.31 o 
   3   6   0       13.27       42.74      2.31 o 
   4   6   0       36.01       23.45      1.62 o 
   5   6   0     1442.75     1401.42     17.39 o 
   6   6   0       10.60       14.59      2.09 o 
   7   6   0      680.40      632.41     11.09 o 
   8   6   0      544.92      503.22     12.27 o 
   9   6   0      141.22      132.20      9.54 o 
  10   6   0        2.39        0.84      5.07 o 
  11   6   0      380.18      418.70     17.20 o 
  12   6   0       23.87       18.29     19.61 o 
   1   7   0     1542.01     1442.65     18.89 o 
   2   7   0     1759.07     1747.23     22.83 o 
   3   7   0      424.87      413.40      5.94 o 
   4   7   0       30.99       36.68      2.12 o 
   5   7   0       55.52       44.38      2.49 o 
   6   7   0       19.77       22.67      2.45 o 
   7   7   0      129.35      117.97      5.22 o 
   8   7   0      830.20      852.01     29.89 o 
   9   7   0       50.98       59.07      7.25 o 
  10   7   0      597.43      618.08     28.33 o 
  11   7   0       15.20       20.70      6.94 o 
  12   7   0       90.29       98.78     13.06 o 
   0   8   0     4783.85     5268.55     89.99 o 
   1   8   0       56.90       67.02      2.49 o 
   2   8   0      578.20      642.77     10.18 o 
   3   8   0     2627.18     2872.07     34.09 o 
   4   8   0     2296.63     2326.39     30.63 o 
   5   8   0       16.52        9.85      1.81 o 
   6   8   0      398.38      365.89      7.71 o 
   7   8   0       11.88       11.97      3.20 o 
   8   8   0      200.17      190.87      8.73 o 
   9   8   0      608.87      606.20     16.49 o 
  10   8   0        0.37        7.01      5.79 o 
  11   8   0       24.28       27.27     10.16 o 
  12   8   0        0.27        0.02      8.48 o 
   1   9   0      515.74      550.43      8.80 o 
   2   9   0      540.69      532.16      9.07 o 
   3   9   0      101.49      128.97      4.27 o 
   4   9   0        0.78        2.52      1.48 o 
   5   9   0       64.76       76.74      3.42 o 
   6   9   0      410.80      392.32     11.18 o 
   7   9   0      712.01      657.17     15.52 o 
   8   9   0       89.69       86.27      6.45 o 
   9   9   0       54.31       62.32      6.50 o 
  10   9   0       16.86       12.61      6.06 o 
  11   9   0        0.20        0.12      6.10 o 
  12   9   0       11.50       -2.26     12.82 o 
   0  10   0      296.59      335.99      9.35 o 
   1  10   0      495.52      544.04      8.94 o 
   2  10   0      141.98       89.54      3.51 o 
   3  10   0      882.84      922.87     16.38 o 
   4  10   0     1676.46     1678.47     25.67 o 
   5  10   0       18.51       31.79      3.64 o 
   6  10   0      415.29      390.60     10.80 o 
   7  10   0      106.14      111.67      6.45 o 
   8  10   0       21.63       24.04      4.66 o 
   9  10   0      211.76      234.38     12.08 o 
  10  10   0       73.18       76.71      7.60 o 
  11  10   0      158.40      167.04     12.42 o 
   1  11   0      424.51      441.01      7.92 o 
   2  11   0       45.79       54.93      3.20 o 
   3  11   0      346.11      354.20      9.03 o 
   4  11   0        0.29        1.41      2.04 o 
   5  11   0      462.27      432.59     11.48 o 
   6  11   0       51.68       51.71      5.01 o 
   7  11   0        5.88        8.12      3.57 o 
   8  11   0      756.67      760.60     20.84 o 
   9  11   0      103.29      114.06      7.95 o 
  10  11   0      409.76      409.87     14.27 o 
  11  11   0       41.06       62.42      8.97 o 
   0  12   0      513.10      735.38     17.16 o 
   1  12   0      148.08      130.87      4.07 o 
   2  12   0        9.41        9.70      1.99 o 
   3  12   0      253.36      272.58      7.37 o 
   4  12   0       31.35       32.03      3.82 o 
   5  12   0        9.53       13.40      4.00 o 
   6  12   0       39.57       39.15      4.33 o 
   7  12   0       35.02       41.34      4.88 o 
   8  12   0      143.20      156.19      9.52 o 
   9  12   0        4.05        0.28      4.40 o 
  10  12   0        2.52        5.44      5.06 o 
  11  12   0        2.61        6.52      6.86 o 
   1  13   0      398.55      406.88      7.96 o 
   2  13   0       37.53       42.81      3.41 o 
   3  13   0      508.83      480.05     13.39 o 
   4  13   0        2.14        1.48      3.05 o 
   5  13   0      326.94      320.66     10.39 o 
   6  13   0      107.89       91.30      5.89 o 
   7  13   0      521.52      503.45     16.06 o 
   8  13   0       11.15       11.13      5.29 o 
   9  13   0       12.23       -0.11      4.46 o 
  10  13   0       74.64       76.66      9.26 o 
  11  13   0       13.64       24.13     12.07 o 
   0  14   0      632.34      715.70     15.19 o 
   1  14   0       23.73       21.28      2.13 o 
   2  14   0     2502.09     2412.15     39.92 o 
   3  14   0      515.42      497.41     12.61 o 
   4  14   0      701.04      615.84     14.69 o 
   5  14   0      354.58      299.15     10.06 o 
   6  14   0       58.87       61.00      5.28 o 
   7  14   0      101.46      107.94      8.18 o 
   8  14   0       71.17       84.84     10.58 o 
   9  14   0      118.94      121.33     10.29 o 
  10  14   0      183.17      175.04     12.57 o 
   1  15   0      236.13      226.36      8.08 o 
   2  15   0     2509.03     2497.69     41.60 o 
   3  15   0      258.94      265.48      9.04 o 
   4  15   0       15.64       20.09      3.96 o 
   5  15   0      155.36      151.29      7.62 o 
   6  15   0        9.52        8.73      4.63 o 
   7  15   0       36.46       35.34      5.87 o 
   8  15   0        2.50        4.11      5.10 o 
   9  15   0      148.85      146.31     10.49 o 
  10  15   0        2.70        5.73      8.48 o 
   0  16   0     3750.78     3597.12     87.10 o 
   1  16   0      288.12      289.33      9.71 o 
   2  16   0      108.06      124.98      6.69 o 
   3  16   0      117.54      108.91      6.45 o 
   4  16   0      875.53      814.17     18.34 o 
   5  16   0      111.49       86.00      6.27 o 
   6  16   0        8.54        8.08      4.63 o 
   7  16   0      104.87      103.50      8.28 o 
   8  16   0       22.19       20.83      5.99 o 
   9  16   0       92.22      100.30     17.34 o 
  10  16   0        8.06       16.59     12.82 o 
   1  17   0      256.39      255.66      9.35 o 
   2  17   0       59.08       53.03      5.10 o 
   3  17   0     1246.41     1193.45     24.20 o 
   4  17   0        0.51        4.60      3.36 o 
   5  17   0       64.14       71.73      6.09 o 
   6  17   0       87.45      100.48      8.51 o 
   7  17   0       61.20       57.79      7.10 o 
   8  17   0       18.61       22.27      6.31 o 
   9  17   0       58.72       73.90     16.59 o 
   0  18   0     2578.48     2313.64     82.95 o 
   1  18   0      542.59      482.43     12.27 o 
   2  18   0      691.91      703.29     19.16 o 
   3  18   0      181.22      192.33      8.78 o 
   4  18   0        0.05        1.81      3.37 o 
   5  18   0      131.18      127.04      7.74 o 
   6  18   0      204.37      193.23     23.75 o 
   7  18   0        0.79        3.79      5.10 o 
   8  18   0       47.51       52.03     14.33 o 
   9  18   0        1.94       12.07     12.07 o 
   1  19   0      190.59      178.98      9.38 o 
   2  19   0      322.49      331.56     11.25 o 
   3  19   0        0.07        3.51      3.70 o 
   4  19   0       34.81       37.18      5.77 o 
   5  19   0       52.30       32.47      9.14 o 
   6  19   0        5.19       12.34      7.41 o 
   7  19   0        6.74        7.54     10.56 o 
   8  19   0       41.77       37.71     13.57 o 
   0  20   0       98.73      105.67     10.56 o 
   1  20   0        3.54        0.91      3.26 o 
   2  20   0       43.54       47.22      5.33 o 
   3  20   0      137.97      163.42      8.74 o 
   4  20   0       66.13       75.12      6.58 o 
   5  20   0       12.24        7.21      4.17 o 
   6  20   0       62.62       59.58     13.57 o 
   7  20   0      120.31      129.71     18.85 o 
   8  20   0       19.88       30.92     13.57 o 
   1  21   0      224.97      243.26     18.94 o 
   2  21   0        2.07        0.90      3.32 o 
   3  21   0      134.38      138.66     12.52 o 
   4  21   0       21.60       25.82      5.23 o 
   5  21   0      156.28      166.66     13.33 o 
   6  21   0       74.13       97.28     16.59 o 
   7  21   0        0.15       -0.75      9.80 o 
   0  22   0       20.70       20.81      6.52 o 
   1  22   0        3.59        7.92      4.15 o 
   2  22   0       73.84       71.06      7.22 o 
   3  22   0        0.20        5.94      4.35 o 
   4  22   0        2.11       -1.67      4.31 o 
   5  22   0       77.99       93.95     10.92 o 
   6  22   0       70.50       69.38     15.08 o 
   7  22   0       31.63       27.90     13.57 o 
   1  23   0        3.54        5.17      4.23 o 
   2  23   0      100.65      119.97      8.21 o 
   3  23   0       12.47       17.53      9.38 o 
   4  23   0       16.52       19.77      7.07 o 
   5  23   0       25.85       42.07     14.71 o 
   6  23   0        3.73       11.31     10.56 o 
   0  24   0      204.45      250.57     16.50 o 
   1  24   0       39.31       37.11      5.91 o 
   2  24   0      146.51      172.20      9.84 o 
   3  24   0        1.70        2.96      5.19 o 
   4  24   0       19.25       29.79      8.00 o 
   5  24   0        0.83       -2.33      9.80 o 
   1  25   0      134.04      160.83     16.33 o 
   2  25   0        6.20        6.79      6.40 o 
   3  25   0        2.01        6.09      6.87 o 
   4  25   0        0.21       12.04      7.18 o 
   0  26   0       13.82       46.76     12.82 o 
   1  26   0        8.49        6.39      5.76 o 
   2  26   0       22.95       30.98      9.43 o 
 -13   1   1       14.33       15.65     10.18 o 
 -12   1   1        4.08        4.65      5.97 o 
 -11   1   1      606.19      603.39     17.63 o 
 -10   1   1        0.76        7.30      4.03 o 
  -9   1   1       15.67       22.49      4.90 o 
  -8   1   1       99.85      108.72      6.41 o 
  -7   1   1      394.44      404.91     10.92 o 
  -6   1   1       11.87       19.01      2.77 o 
  -5   1   1      156.87      178.14      4.58 o 
  -4   1   1     3663.29     3377.19     38.71 o 
  -3   1   1      897.87      797.89     11.64 o 
  -2   1   1     5959.99     5831.77     75.55 o 
  -1   1   1       56.26       53.54      2.39 o 
   0   1   1     2544.86     2711.70     33.91 o 
   1   1   1     2866.01     2868.16     28.50 o 
   2   1   1    13539.05    13073.54    119.27 o 
   3   1   1      140.59      195.37      3.34 o 
   4   1   1      314.98      400.02      5.96 o 
   5   1   1      471.54      523.48      8.09 o 
   6   1   1      344.73      339.19      7.16 o 
   7   1   1        7.45        6.77      2.49 o 
   8   1   1       27.71       37.16      4.32 o 
   9   1   1      157.31      144.50      9.25 o 
  10   1   1      565.28      501.41     21.59 o 
  11   1   1       22.94       36.74      9.02 o 
  12   1   1      161.95      202.18     16.79 o 
 -13   2   1       18.28        5.28      9.60 o 
 -12   2   1        0.25        0.20      5.87 o 
 -11   2   1       82.48       84.90     13.19 o 
 -10   2   1      341.98      350.55     12.22 o 
  -9   2   1     1031.79      979.16     21.37 o 
  -8   2   1       69.21       70.17      5.37 o 
  -7   2   1      836.28      843.96     17.43 o 
  -6   2   1      464.02      418.04      7.76 o 
  -5   2   1      671.38      620.26      9.56 o 
  -4   2   1     1601.48     1456.03     18.07 o 
  -3   2   1      242.85      222.29      6.23 o 
  -2   2   1      132.28      112.90      2.65 o 
  -1   2   1     1105.74     1107.62     20.00 o 
   0   2   1     1365.41     1314.75     14.31 o 
   1   2   1    12209.91    12224.85    111.65 o 
   2   2   1     7795.74     7890.17     72.90 o 
   3   2   1     4234.02     4136.26     39.29 o 
   4   2   1        8.35        3.17      1.18 o 
   5   2   1     2621.01     2508.64     27.21 o 
   6   2   1      220.40      266.27      6.92 o 
   7   2   1      495.17      417.61      8.62 o 
   8   2   1      205.06      206.12      7.76 o 
   9   2   1      116.20      100.27      7.02 o 
  10   2   1       48.14       69.73     12.18 o 
  11   2   1       98.65      102.35     16.59 o 
  12   2   1       40.74       49.21     10.92 o 
 -13   3   1        0.07       -0.62      9.32 o 
 -12   3   1       64.70       56.48      8.37 o 
 -11   3   1       84.65       93.52      9.58 o 
 -10   3   1      129.16      129.56      9.95 o 
  -9   3   1       13.16       21.90      4.42 o 
  -8   3   1      168.63      163.46      7.62 o 
  -7   3   1       32.43       20.32      3.21 o 
  -6   3   1      254.25      258.57      5.81 o 
  -5   3   1     1533.20     1514.86     19.08 o 
  -4   3   1     1929.87     1876.09     22.54 o 
  -3   3   1      660.59      641.74     19.81 o 
  -2   3   1     1299.35     1219.98     15.25 o 
  -1   3   1        5.28        6.13      0.91 o 
   0   3   1        7.49        7.11      0.70 o 
   1   3   1    11954.39    11995.32    115.71 o 
   2   3   1    10405.08    10641.16     97.67 o 
   3   3   1       51.52       46.95      1.76 o 
   4   3   1      514.15      508.47      6.70 o 
   5   3   1      918.57      880.64     11.75 o 
   6   3   1      158.77      160.09      5.03 o 
   7   3   1        2.75        2.01      2.61 o 
   8   3   1       93.30       89.40      6.25 o 
   9   3   1        0.07       -1.19      4.04 o 
  10   3   1       34.37       25.87     14.52 o 
  11   3   1       18.37       11.19      8.48 o 
  12   3   1        0.41        3.77      8.53 o 
 -13   4   1       26.81       19.65     10.09 o 
 -12   4   1       21.84       17.55      7.07 o 
 -11   4   1       48.36       48.52      8.59 o 
 -10   4   1       40.85       41.21      5.54 o 
  -9   4   1       68.55       65.40      5.82 o 
  -8   4   1      103.63       94.67      6.97 o 
  -7   4   1      389.82      391.00     12.03 o 
  -6   4   1      968.96      894.95     13.01 o 
  -5   4   1       62.35       76.21      3.14 o 
  -4   4   1      583.79      614.15      9.83 o 
  -3   4   1      982.85      871.05     14.12 o 
  -2   4   1       81.84       84.80      2.02 o 
  -1   4   1      657.91      624.70      7.22 o 
   0   4   1      692.32      695.99      8.20 o 
   1   4   1     1631.96     1524.21     15.98 o 
   2   4   1     2557.55     2568.76     26.36 o 
   3   4   1     5044.85     5445.18     51.21 o 
   4   4   1        2.47        0.80      0.96 o 
   5   4   1       38.32       34.51      3.02 o 
   6   4   1       50.11       41.57      3.04 o 
   7   4   1       87.93       79.77      4.55 o 
   8   4   1      139.48      126.53      7.06 o 
   9   4   1       29.62       16.64      5.35 o 
  10   4   1      126.49      133.79     12.52 o 
  11   4   1      139.22      134.25     13.53 o 
  12   4   1      197.78      180.66     19.98 o 
 -12   5   1       25.79       30.22      7.81 o 
 -11   5   1      187.09      176.09     14.31 o 
 -10   5   1       43.56       51.56      5.84 o 
  -9   5   1      264.03      262.49     12.64 o 
  -8   5   1       29.32       24.57      3.65 o 
  -7   5   1     1064.86     1106.75     21.20 o 
  -6   5   1      780.71      737.06     11.38 o 
  -5   5   1      593.89      521.64      9.56 o 
  -4   5   1       47.39       76.55      3.43 o 
  -3   5   1     1996.97     1983.03     23.39 o 
  -2   5   1      972.76      912.41     12.26 o 
  -1   5   1      251.39      264.23      3.55 o 
   0   5   1     1279.85     1176.80     14.11 o 
   1   5   1      472.35      452.56      6.22 o 
   2   5   1      999.00      949.56     10.93 o 
   3   5   1     1420.85     1452.69     15.33 o 
   4   5   1      362.26      348.48      5.76 o 
   5   5   1       19.11       15.41      1.73 o 
   6   5   1      354.77      325.54      7.98 o 
   7   5   1      131.93      135.21      6.12 o 
   8   5   1      179.99      157.99      7.65 o 
   9   5   1       29.11       28.07      8.82 o 
  10   5   1      173.35      190.25     14.33 o 
  11   5   1       37.94       36.98     12.82 o 
  12   5   1       17.17       18.10     12.82 o 
 -12   6   1       74.53       94.98     10.12 o 
 -11   6   1        1.64       -5.63      5.63 o 
 -10   6   1      559.37      551.01     28.68 o 
  -9   6   1        3.46       10.90      3.56 o 
  -8   6   1      619.67      598.94     13.25 o 
  -7   6   1      190.47      173.22      8.12 o 
  -6   6   1      333.32      359.13      7.58 o 
  -5   6   1     1577.69     1493.51     22.64 o 
  -4   6   1      138.31      135.12      3.96 o 
  -3   6   1      219.99      172.79      4.08 o 
  -2   6   1     3640.96     3576.79     43.04 o 
  -1   6   1      589.28      469.51      6.49 o 
   0   6   1      248.59      224.92      3.95 o 
   1   6   1     2627.35     2706.83     29.20 o 
   2   6   1      675.33      679.20      8.50 o 
   3   6   1     1195.84     1133.83     13.93 o 
   4   6   1      642.18      677.02      9.55 o 
   5   6   1       11.33       17.55      2.03 o 
   6   6   1     1143.17     1161.95     15.17 o 
   7   6   1       60.54       59.88      4.65 o 
   8   6   1      239.51      257.86      9.34 o 
   9   6   1      233.66      236.58     15.69 o 
  10   6   1       54.38       49.25      9.55 o 
  11   6   1       80.75       82.26     17.34 o 
  12   6   1        0.90        7.54     12.07 o 
 -12   7   1       26.73       34.51      7.95 o 
 -11   7   1        0.26       -2.99      5.29 o 
 -10   7   1        2.84        7.94      5.36 o 
  -9   7   1      184.07      180.77      7.72 o 
  -8   7   1      550.05      582.04     13.21 o 
  -7   7   1      490.50      489.67     12.29 o 
  -6   7   1       74.83       83.30      3.70 o 
  -5   7   1      283.92      311.68      7.23 o 
  -4   7   1      224.67      253.80      5.36 o 
  -3   7   1      800.54      789.02     10.46 o 
  -2   7   1        6.68       13.47      1.31 o 
  -1   7   1        3.31        3.21      0.91 o 
   0   7   1      281.83      340.43      5.49 o 
   1   7   1      996.18     1014.69     12.28 o 
   2   7   1       65.56       71.40      2.43 o 
   3   7   1       32.63       30.74      1.78 o 
   4   7   1      114.10      145.80      3.66 o 
   5   7   1      538.65      516.49      8.41 o 
   6   7   1      686.46      673.72     10.99 o 
   7   7   1      338.49      347.03      8.57 o 
   8   7   1      227.28      231.53     10.30 o 
   9   7   1        4.31       16.43      5.57 o 
  10   7   1        0.66        7.81      7.41 o 
  11   7   1       69.13       58.64     10.92 o 
  12   7   1        0.00       -6.03     11.31 o 
 -12   8   1      102.29      114.55     13.83 o 
 -11   8   1        0.23       -2.01      4.89 o 
 -10   8   1      146.79      152.04      8.88 o 
  -9   8   1       47.98       53.76      5.01 o 
  -8   8   1      296.15      297.13      9.13 o 
  -7   8   1       63.80       84.22      5.58 o 
  -6   8   1       67.73       60.20      3.17 o 
  -5   8   1      674.17      640.54     11.68 o 
  -4   8   1      866.86      863.30     12.94 o 
  -3   8   1      404.92      364.26      8.38 o 
  -2   8   1       40.84       50.54      2.92 o 
  -1   8   1      178.66      162.78      3.50 o 
   0   8   1     1228.08     1315.41     16.30 o 
   1   8   1      455.08      380.36      5.96 o 
   2   8   1        0.46       -0.64      1.24 o 
   3   8   1      557.13      553.57      8.91 o 
   4   8   1       36.77       52.37      2.41 o 
   5   8   1       10.88       13.08      2.21 o 
   6   8   1      344.55      358.91      8.74 o 
   7   8   1      159.26      154.10      5.97 o 
   8   8   1       18.39       18.68      5.30 o 
   9   8   1       68.82       64.93      7.95 o 
  10   8   1      122.53       99.84     16.97 o 
  11   8   1       75.12       67.19     11.20 o 
 -12   9   1        2.07        2.55      8.15 o 
 -11   9   1       93.06      109.83     10.13 o 
 -10   9   1       33.37       31.26      6.53 o 
  -9   9   1       37.62       37.60      5.33 o 
  -8   9   1     1496.10     1393.13     24.31 o 
  -7   9   1     2292.85     2230.04     38.14 o 
  -6   9   1      371.09      367.96     10.56 o 
  -5   9   1      430.54      448.98      9.17 o 
  -4   9   1      726.31      815.48     14.11 o 
  -3   9   1        0.03        0.01      1.63 o 
  -2   9   1       72.66       70.78      3.26 o 
  -1   9   1      548.91      626.83      8.97 o 
   0   9   1      173.51      174.11      3.96 o 
   1   9   1      170.54      181.93      3.90 o 
   2   9   1       62.70       88.41      2.83 o 
   3   9   1      424.53      474.43      8.12 o 
   4   9   1     1720.09     1736.54     19.58 o 
   5   9   1      500.13      492.50      8.97 o 
   6   9   1     1704.51     1569.63     23.76 o 
   7   9   1      166.98      147.99      6.57 o 
   8   9   1        7.42        3.64      3.95 o 
   9   9   1      109.31      114.65     12.80 o 
  10   9   1        6.33        5.49      7.54 o 
  11   9   1      170.04      222.34     17.32 o 
 -12  10   1      111.73      113.87     19.61 o 
 -11  10   1        4.62        9.05      8.53 o 
 -10  10   1       67.94       67.44      6.77 o 
  -9  10   1       77.53       69.41     10.68 o 
  -8  10   1      384.64      378.37     13.44 o 
  -7  10   1       20.29       23.70      4.12 o 
  -6  10   1      139.76      130.82      6.26 o 
  -5  10   1      147.88      140.35      5.48 o 
  -4  10   1      204.74      210.73      7.06 o 
  -3  10   1      246.30      223.32      6.01 o 
  -2  10   1     3106.64     3294.05     46.49 o 
  -1  10   1        0.92        0.55      1.26 o 
   0  10   1      558.37      585.15      8.88 o 
   1  10   1      463.20      503.53      8.23 o 
   2  10   1     1732.90     1774.95     20.88 o 
   3  10   1       28.12       31.56      2.29 o 
   4  10   1       51.97       63.48      3.18 o 
   5  10   1      460.71      424.61      9.15 o 
   6  10   1      312.84      333.15     14.54 o 
   7  10   1        5.55       11.51      3.69 o 
   8  10   1       41.26       39.50      5.64 o 
   9  10   1       56.64       61.52      9.85 o 
  10  10   1       86.19       89.79     12.82 o 
  11  10   1       59.32       84.93     23.00 o 
 -11  11   1       20.99       25.66      9.32 o 
 -10  11   1        6.91        8.16      4.95 o 
  -9  11   1       12.63        7.83      4.02 o 
  -8  11   1      459.65      442.97     18.38 o 
  -7  11   1       45.07       49.72      4.83 o 
  -6  11   1        8.56        4.05      2.95 o 
  -5  11   1      218.74      197.17      6.49 o 
  -4  11   1      535.72      544.54     11.17 o 
  -3  11   1      341.01      366.79      8.40 o 
  -2  11   1      531.28      515.57     12.96 o 
  -1  11   1       81.48       91.12      3.18 o 
   0  11   1      925.68      939.77     13.06 o 
   1  11   1     1083.00     1141.95     20.64 o 
   2  11   1      174.74      180.57      4.29 o 
   3  11   1      256.98      222.73      5.27 o 
   4  11   1      391.91      355.65      7.73 o 
   5  11   1      526.96      489.29     11.52 o 
   6  11   1      386.46      353.68     10.08 o 
   7  11   1        8.01        0.19      4.70 o 
   8  11   1       25.11       24.69      4.88 o 
   9  11   1      132.41      148.11      9.47 o 
  10  11   1       28.17       21.26      9.80 o 
  11  11   1        1.80       -2.26     11.31 o 
 -11  12   1       33.61       42.75     10.31 o 
 -10  12   1      243.75      256.49     17.32 o 
  -9  12   1       76.19       81.99      7.68 o 
  -8  12   1      393.85      359.94     13.40 o 
  -7  12   1      173.06      171.41      9.01 o 
  -6  12   1       18.59       14.09      3.57 o 
  -5  12   1     1483.83     1408.88     23.04 o 
  -4  12   1      187.26      162.49      5.87 o 
  -3  12   1      134.85      139.66      5.23 o 
  -2  12   1        1.64        5.42      2.02 o 
  -1  12   1       24.75       21.99      1.90 o 
   0  12   1       72.37       67.73      3.17 o 
   1  12   1      642.57      629.15     10.02 o 
   2  12   1      196.41      226.54      6.80 o 
   3  12   1     6133.01     6049.38     74.68 o 
   4  12   1       11.57        8.21      5.77 o 
   5  12   1       40.21       42.64      4.87 o 
   6  12   1      266.45      247.83      8.60 o 
   7  12   1      353.04      348.66     10.93 o 
   8  12   1       74.44       66.14      6.56 o 
   9  12   1      167.13      160.98      9.56 o 
  10  12   1       54.69       74.42     11.16 o 
  11  12   1       32.46       25.64     13.57 o 
 -11  13   1       69.16      106.19     22.25 o 
 -10  13   1        0.01       -0.75      6.93 o 
  -9  13   1      284.55      269.94     16.97 o 
  -8  13   1      211.73      206.58     12.61 o 
  -7  13   1        9.61       16.92      5.43 o 
  -6  13   1       82.45       64.24      7.72 o 
  -5  13   1        0.02        3.99      3.10 o 
  -4  13   1      312.65      311.13      8.42 o 
  -3  13   1       23.88       31.92      4.10 o 
  -2  13   1      173.39      149.15      5.75 o 
  -1  13   1      374.67      391.84      6.64 o 
   0  13   1      610.23      623.52     10.16 o 
   1  13   1       66.08       57.79      4.42 o 
   2  13   1      606.56      572.17     10.51 o 
   3  13   1       19.27       17.31      2.27 o 
   4  13   1      438.20      389.09     10.31 o 
   5  13   1      133.94      135.45      6.53 o 
   6  13   1       12.35       10.25      4.62 o 
   7  13   1       16.74       19.01      4.46 o 
   8  13   1       85.44       77.61      8.07 o 
   9  13   1       13.27       12.83      5.37 o 
  10  13   1       78.10       72.76     11.46 o 
 -11  14   1        0.85        3.77     10.56 o 
 -10  14   1        3.99       -1.74      6.87 o 
  -9  14   1        7.80        8.53      7.92 o 
  -8  14   1       26.93       38.56     10.18 o 
  -7  14   1        0.07       -3.87      3.87 o 
  -6  14   1      102.40      103.99      9.32 o 
  -5  14   1       97.42      115.61      6.45 o 
  -4  14   1       28.77       35.41      4.08 o 
  -3  14   1        0.85        3.07      2.56 o 
  -2  14   1       67.40       74.67      4.40 o 
  -1  14   1      107.87      120.01      4.46 o 
   0  14   1       30.99       27.94      2.87 o 
   1  14   1       33.19       22.15      2.77 o 
   2  14   1       10.15        7.76      3.17 o 
   3  14   1       36.13       37.63      4.10 o 
   4  14   1      306.71      295.98     11.13 o 
   5  14   1       57.53       56.65      5.06 o 
   6  14   1      121.79      113.85     13.04 o 
   7  14   1       16.74        5.48      3.98 o 
   8  14   1      134.22      155.35     10.38 o 
   9  14   1        0.03        0.18      5.50 o 
  10  14   1        0.32       -3.41      8.15 o 
 -10  15   1       23.89       37.63     10.93 o 
  -9  15   1      237.17      260.17     24.13 o 
  -8  15   1      122.36      104.14     10.14 o 
  -7  15   1       10.80       18.37      6.65 o 
  -6  15   1      301.26      280.15     23.73 o 
  -5  15   1        1.78        0.66      3.48 o 
  -4  15   1      591.63      565.42     14.11 o 
  -3  15   1       40.28       32.35      4.02 o 
  -2  15   1       91.62       95.96      5.72 o 
  -1  15   1       41.63       49.95      4.35 o 
   0  15   1      767.06      778.83     13.30 o 
   1  15   1        3.44       -0.78      2.14 o 
   2  15   1      436.70      434.97     14.52 o 
   3  15   1      177.37      171.07      7.55 o 
   4  15   1     1191.40     1097.86     22.68 o 
   5  15   1      110.13      137.70      7.51 o 
   6  15   1      129.72      127.41      7.36 o 
   7  15   1       75.29       78.46      6.76 o 
   8  15   1      224.33      226.61     12.31 o 
   9  15   1       15.84       24.18      6.88 o 
  10  15   1        0.03      -11.31     11.31 o 
 -10  16   1       16.30       25.64     13.57 o 
  -9  16   1       44.79       53.54     14.33 o 
  -8  16   1      123.93      118.43     14.33 o 
  -7  16   1      426.62      423.81     27.90 o 
  -6  16   1       55.51       66.69      7.90 o 
  -5  16   1      415.81      378.63     11.56 o 
  -4  16   1      188.38      188.83      8.23 o 
  -3  16   1       18.68       14.75      3.63 o 
  -2  16   1        0.85        1.98      2.96 o 
  -1  16   1     1219.12     1208.14     23.40 o 
   0  16   1       79.29       57.39      5.57 o 
   1  16   1      191.37      205.46      7.99 o 
   2  16   1       56.28       51.77      4.95 o 
   3  16   1     2734.01     2636.86     44.63 o 
   4  16   1      231.12      256.58      9.77 o 
   5  16   1      220.66      217.13      9.91 o 
   6  16   1        1.58       -0.65      3.63 o 
   7  16   1      255.28      287.95     13.02 o 
   8  16   1        5.50       10.58      6.06 o 
   9  16   1       61.17       82.14     12.23 o 
  -9  17   1        9.04        1.51      9.80 o 
  -8  17   1      168.58      173.45     20.36 o 
  -7  17   1       11.69       26.39     10.56 o 
  -6  17   1       18.68       11.38      5.79 o 
  -5  17   1      137.85      139.79     11.31 o 
  -4  17   1      424.00      415.36     12.43 o 
  -3  17   1       26.00       25.99      8.60 o 
  -2  17   1      323.03      293.24      8.92 o 
  -1  17   1      254.55      277.19      9.35 o 
   0  17   1      857.26      818.29     18.28 o 
   1  17   1       91.06       80.10      5.76 o 
   2  17   1      421.80      446.38     12.67 o 
   3  17   1       32.27       35.82      4.72 o 
   4  17   1       12.37        5.64      3.56 o 
   5  17   1      130.14      119.28      7.40 o 
   6  17   1       42.68       47.89      5.64 o 
   7  17   1        4.13        0.47      5.22 o 
   8  17   1        3.69        7.22      6.10 o 
   9  17   1       11.17        8.30      9.07 o 
  -9  18   1       46.62       42.98     14.33 o 
  -8  18   1      145.12      181.74     21.12 o 
  -7  18   1       12.42       27.90     11.31 o 
  -6  18   1        0.29        6.03      7.54 o 
  -5  18   1       45.29       65.10      8.69 o 
  -4  18   1       30.03       40.46      5.06 o 
  -3  18   1        6.04        6.11      3.60 o 
  -2  18   1        3.05        2.02      2.95 o 
  -1  18   1     1537.98     1524.51     28.94 o 
   0  18   1       64.06       66.07      5.78 o 
   1  18   1      159.54      148.35      7.56 o 
   2  18   1       13.41        8.99      4.35 o 
   3  18   1        5.76        0.39      3.26 o 
   4  18   1       31.21       40.59      5.18 o 
   5  18   1        0.87        4.56      4.49 o 
   6  18   1       21.25       21.73      4.85 o 
   7  18   1       51.33       69.13     10.96 o 
   8  18   1      106.04       98.61     12.82 o 
   9  18   1        4.54        4.52     12.07 o 
  -8  19   1       15.65       18.85     12.07 o 
  -7  19   1       64.85       59.58     13.57 o 
  -6  19   1       49.40       43.84      8.25 o 
  -5  19   1      352.36      407.58     20.74 o 
  -4  19   1      260.01      222.77     20.36 o 
  -3  19   1      215.52      235.31      9.48 o 
  -2  19   1       81.10       82.99      6.20 o 
  -1  19   1       40.80       41.87      4.81 o 
   0  19   1      630.38      640.57     14.73 o 
   1  19   1      310.52      308.51     10.78 o 
   2  19   1      124.65      132.57      9.14 o 
   3  19   1        6.26       10.39      3.92 o 
   4  19   1      266.28      286.72     16.75 o 
   5  19   1        0.77        2.23      4.63 o 
   6  19   1       65.99       60.59      6.53 o 
   7  19   1       15.37       15.91      6.21 o 
   8  19   1       74.51       91.69     14.33 o 
  -8  20   1       74.06      107.08     18.85 o 
  -7  20   1       52.83       27.15     12.07 o 
  -6  20   1       30.62       41.02     10.56 o 
  -5  20   1       79.03       65.28     13.57 o 
  -4  20   1       39.68       45.64      8.25 o 
  -3  20   1      132.89      138.12      9.93 o 
  -2  20   1      113.21      130.07      8.71 o 
  -1  20   1      256.57      237.45      9.74 o 
   0  20   1        0.01        4.84      3.36 o 
   1  20   1      360.69      365.99     12.02 o 
   2  20   1       38.47       28.05      5.00 o 
   3  20   1      108.79       91.25      7.08 o 
   4  20   1       11.33       14.57      4.46 o 
   5  20   1       37.99       46.14      6.99 o 
   6  20   1        1.18       -1.29      4.21 o 
   7  20   1      151.01      159.83     24.13 o 
  -7  21   1        0.03        3.77      9.80 o 
  -6  21   1        2.28       11.69      6.33 o 
  -5  21   1       61.94       65.64      9.23 o 
  -4  21   1        0.04       -2.55      5.58 o 
  -3  21   1       47.45       43.26      7.72 o 
  -2  21   1        3.22        8.10      3.73 o 
  -1  21   1       60.37       51.42      8.49 o 
   0  21   1       67.84       60.17      5.80 o 
   1  21   1        0.32        1.88      3.43 o 
   2  21   1        6.73        8.76      4.98 o 
   3  21   1        0.25       -0.98      3.54 o 
   4  21   1        0.45       -3.74      3.74 o 
   5  21   1        6.53       10.06      5.21 o 
   6  21   1       43.51       41.04      9.60 o 
   7  21   1        0.02        4.11      8.15 o 
  -7  22   1        7.32       12.82     12.07 o 
  -6  22   1       96.99      117.21     24.89 o 
  -5  22   1       15.97       22.08      7.24 o 
  -4  22   1      244.57      231.72     15.97 o 
  -3  22   1       74.77       77.27     15.08 o 
  -2  22   1       12.71       10.01      5.03 o 
  -1  22   1      359.06      334.63     16.98 o 
   0  22   1        0.15        6.01      3.89 o 
   1  22   1        0.21        1.49      3.47 o 
   2  22   1       15.27       22.81      5.12 o 
   3  22   1       26.90       26.01      5.28 o 
   4  22   1       21.16       27.81      5.75 o 
   5  22   1        1.04       12.25      6.17 o 
   6  22   1        0.35       -0.13      7.72 o 
  -6  23   1        4.64       -2.59      8.30 o 
  -5  23   1      329.27      374.80     29.41 o 
  -4  23   1      141.20      154.71     38.08 o 
  -3  23   1       21.94       20.81      9.80 o 
  -2  23   1       39.84       51.90      9.43 o 
  -1  23   1       21.02       33.41      6.31 o 
   0  23   1      134.75      134.85     10.67 o 
   1  23   1       10.78        6.27      3.91 o 
   2  23   1       72.24       92.19     11.32 o 
   3  23   1       48.12       50.99      6.29 o 
   4  23   1       45.16       45.95      6.55 o 
   5  23   1       14.72       11.83      8.59 o 
  -5  24   1       19.19       30.87      9.80 o 
  -4  24   1        1.40        8.82      6.87 o 
  -3  24   1       37.18       42.46      8.88 o 
  -2  24   1        4.90       14.73     12.07 o 
  -1  24   1        5.54        5.66      6.79 o 
   0  24   1       32.24       40.55      9.02 o 
   1  24   1       71.74       67.54      8.16 o 
   2  24   1        2.33        9.09      4.57 o 
   3  24   1       10.17       17.65      5.24 o 
   4  24   1        7.23        2.31      5.97 o 
  -4  25   1      225.29      243.90     32.80 o 
  -3  25   1       34.09       47.61     12.07 o 
  -2  25   1       48.27       60.13     19.98 o 
  -1  25   1        0.25        1.51      6.33 o 
   0  25   1       45.11       41.06      8.88 o 
   1  25   1        5.57        4.22      6.52 o 
   2  25   1      126.50      154.19     16.96 o 
   3  25   1       25.71       37.19      8.48 o 
  -2  26   1       47.22       65.76     22.25 o 
  -1  26   1      118.22      149.27     14.28 o 
   0  26   1       94.82      108.76     14.71 o 
   1  26   1       13.50       13.95      7.79 o 
 -13   0   2      101.88       84.28     12.52 o 
 -12   0   2        0.07       -4.43      6.52 o 
 -11   0   2      296.44      289.75     27.15 o 
 -10   0   2      277.63      270.79     14.66 o 
  -9   0   2      946.01      923.26     39.97 o 
  -8   0   2      610.94      610.42     20.48 o 
  -7   0   2      422.88      425.00     18.48 o 
  -6   0   2       12.20       19.30      4.27 o 
  -5   0   2       92.71       77.14      4.93 o 
  -4   0   2     4930.12     4928.35     82.81 o 
  -3   0   2     4854.59     5437.13     89.44 o 
  -2   0   2    71817.18    71037.59   3128.44 o 
  -1   0   2    32180.60    33327.93    794.63 o 
   0   0   2     4272.65     4718.92     73.70 o 
   1   0   2     1417.85     1504.74     24.25 o 
   2   0   2      522.31      613.96     11.94 o 
   3   0   2      617.65      616.80     12.80 o 
   4   0   2     2991.11     3225.87     50.56 o 
   5   0   2      249.56      206.14     10.23 o 
   6   0   2     2604.75     2523.69     42.74 o 
   7   0   2       59.26       66.25      6.89 o 
   8   0   2      143.31      151.46     12.45 o 
   9   0   2       90.03       74.89     20.36 o 
  10   0   2      307.92      330.30     25.64 o 
  11   0   2       56.27       87.48     17.34 o 
 -13   1   2        2.61        6.47      6.66 o 
 -12   1   2        5.01        2.03      4.86 o 
 -11   1   2       34.24       39.71      5.86 o 
 -10   1   2        0.03        7.67      3.73 o 
  -9   1   2       15.39       22.77      8.50 o 
  -8   1   2      641.77      607.88     14.41 o 
  -7   1   2      194.08      193.26     10.56 o 
  -6   1   2      760.96      749.03     13.07 o 
  -5   1   2     1225.86     1243.02     18.67 o 
  -4   1   2        4.73        2.45      1.04 o 
  -3   1   2      140.94      161.42      3.13 o 
  -2   1   2     3074.75     3244.30     76.55 o 
  -1   1   2     3885.45     4102.23     55.26 o 
   0   1   2     1022.58     1143.72     12.84 o 
   1   1   2     1561.95     1527.41     17.34 o 
   2   1   2      333.35      315.63      4.89 o 
   3   1   2     2807.05     2795.16     27.81 o 
   4   1   2       48.21       69.38      2.80 o 
   5   1   2      790.71      778.62     11.69 o 
   6   1   2      136.35      148.50      5.10 o 
   7   1   2      585.35      534.54     13.40 o 
   8   1   2       12.98       26.84      6.31 o 
   9   1   2       10.27       19.42      6.44 o 
  10   1   2        9.53        8.11      7.92 o 
  11   1   2       44.36       24.71      9.43 o 
 -13   2   2       37.83       28.77      8.21 o 
 -12   2   2        2.64        4.93      5.01 o 
 -11   2   2       18.55       20.39      5.20 o 
 -10   2   2       30.98       32.69      5.18 o 
  -9   2   2      111.22      104.44      6.59 o 
  -8   2   2       31.91       58.92      5.04 o 
  -7   2   2      577.70      556.54     11.38 o 
  -6   2   2     1592.73     1558.12     26.42 o 
  -5   2   2      338.81      340.94      6.94 o 
  -4   2   2       17.82       16.67      1.77 o 
  -3   2   2      833.45      927.51     15.66 o 
  -2   2   2     5742.60     5942.82    100.16 o 
  -1   2   2     3192.88     3374.22     44.48 o 
   0   2   2     2071.62     2263.33     22.74 o 
   1   2   2      682.18      681.01      8.22 o 
   2   2   2       46.31       23.21      1.43 o 
   3   2   2     3279.70     3562.02     36.74 o 
   4   2   2       26.14       34.69      2.21 o 
   5   2   2      309.92      352.28      7.13 o 
   6   2   2        0.02        0.17      2.16 o 
   7   2   2      231.29      237.88      7.88 o 
   8   2   2       19.08       24.33      4.49 o 
   9   2   2       69.75       66.68     10.38 o 
  10   2   2       27.29       22.40      8.25 o 
  11   2   2       24.79       17.05      8.79 o 
 -13   3   2        0.77       -0.78      7.79 o 
 -12   3   2       27.91       29.04      6.25 o 
 -11   3   2        1.40        3.80      4.37 o 
 -10   3   2       67.25       62.90      6.09 o 
  -9   3   2        3.35        5.30      3.57 o 
  -8   3   2      375.48      365.56     13.22 o 
  -7   3   2      115.20      108.98      5.84 o 
  -6   3   2     1819.37     1740.36     23.81 o 
  -5   3   2      430.48      436.61      8.20 o 
  -4   3   2     1366.96     1277.72     20.80 o 
  -3   3   2      802.23      764.99      9.97 o 
  -2   3   2      101.27      125.37      7.18 o 
  -1   3   2     3089.12     3118.01     41.95 o 
   0   3   2       86.25       89.80      1.93 o 
   1   3   2      205.30      158.98      3.04 o 
   2   3   2      485.46      457.46      6.11 o 
   3   3   2     2243.23     2266.66     24.46 o 
   4   3   2      299.52      316.45      5.80 o 
   5   3   2        3.40       -1.62      1.74 o 
   6   3   2       52.27       59.97      3.85 o 
   7   3   2      899.74      855.18     14.85 o 
   8   3   2        2.17        7.89      3.89 o 
   9   3   2       34.22       38.53      9.40 o 
  10   3   2       37.69       23.71     15.08 o 
  11   3   2       29.05       18.48      8.53 o 
 -13   4   2       39.97       23.30     10.09 o 
 -12   4   2        0.70       -1.80      4.79 o 
 -11   4   2        0.04       -3.96      6.42 o 
 -10   4   2        1.43        0.50      3.78 o 
  -9   4   2     1098.01     1101.20     22.90 o 
  -8   4   2      110.41      101.63      5.39 o 
  -7   4   2        4.54       -2.08      2.08 o 
  -6   4   2      495.17      471.88      8.79 o 
  -5   4   2      813.31      807.85     20.93 o 
  -4   4   2     1387.89     1421.97     23.03 o 
  -3   4   2        7.46       25.13      1.24 o 
  -2   4   2     2245.35     2146.77     33.90 o 
  -1   4   2     1284.19     1263.86     20.81 o 
   0   4   2      482.16      464.96      5.69 o 
   1   4   2       12.39       11.82      1.00 o 
   2   4   2     1465.97     1405.35     14.90 o 
   3   4   2      855.18      927.14     11.02 o 
   4   4   2     1420.37     1406.83     17.71 o 
   5   4   2      371.05      406.42      7.71 o 
   6   4   2     1171.59     1161.68     20.21 o 
   7   4   2       50.49       70.50      4.99 o 
   8   4   2       41.75       44.79      5.07 o 
   9   4   2       33.31       30.40      8.23 o 
  10   4   2       97.93      101.86     21.12 o 
  11   4   2        3.48       -0.38      8.00 o 
 -13   5   2        2.94       17.95      9.32 o 
 -12   5   2       21.57       21.62      8.79 o 
 -11   5   2       33.24       25.61      5.51 o 
 -10   5   2       11.38       14.02      4.45 o 
  -9   5   2       60.63       77.67      5.58 o 
  -8   5   2       27.84       22.92      3.41 o 
  -7   5   2       74.33       71.25      3.88 o 
  -6   5   2        7.37       10.48      2.24 o 
  -5   5   2     1362.39     1451.24     28.69 o 
  -4   5   2      548.73      533.05      9.21 o 
  -3   5   2      263.89      306.12      4.95 o 
  -2   5   2      483.77      523.59     10.51 o 
  -1   5   2       22.94       38.41      1.71 o 
   0   5   2      429.01      435.17      5.54 o 
   1   5   2     1155.15     1202.99     14.30 o 
   2   5   2      275.35      306.51      5.09 o 
   3   5   2     1527.87     1532.45     18.54 o 
   4   5   2        5.33        6.95      1.54 o 
   5   5   2      564.91      577.30     10.40 o 
   6   5   2      103.12      113.35      5.09 o 
   7   5   2       28.23       30.68      3.99 o 
   8   5   2       58.66       73.83     13.26 o 
   9   5   2       11.57        7.66      5.53 o 
  10   5   2        7.77        8.46      8.30 o 
  11   5   2       35.69       38.79     29.41 o 
 -12   6   2        2.24        5.77      7.61 o 
 -11   6   2        4.51        5.37      4.66 o 
 -10   6   2      201.82      205.01      9.75 o 
  -9   6   2      929.58      895.22     23.82 o 
  -8   6   2       29.26       23.33      3.40 o 
  -7   6   2      379.00      339.47      9.35 o 
  -6   6   2      388.77      393.14     10.10 o 
  -5   6   2      770.33      740.13     12.88 o 
  -4   6   2      158.90      143.70      4.07 o 
  -3   6   2      230.24      241.85      4.42 o 
  -2   6   2      132.09      113.60      3.22 o 
  -1   6   2       10.42       10.44      0.89 o 
   0   6   2       77.77       48.46      1.61 o 
   1   6   2     2794.75     3096.77     33.64 o 
   2   6   2      884.27      783.59      9.98 o 
   3   6   2     1489.04     1557.27     18.81 o 
   4   6   2       91.55       89.80      3.42 o 
   5   6   2       10.74        4.73      1.93 o 
   6   6   2      503.51      465.62      9.81 o 
   7   6   2      467.05      435.21     10.80 o 
   8   6   2       83.44       89.44      7.05 o 
   9   6   2      141.21      150.29     12.80 o 
  10   6   2       78.12       62.98     10.39 o 
  11   6   2       46.16       43.74     10.66 o 
 -12   7   2      377.85      428.94     28.66 o 
 -11   7   2       16.74       12.67      6.43 o 
 -10   7   2      367.54      354.48     12.52 o 
  -9   7   2       21.62       23.21      4.01 o 
  -8   7   2      165.20      173.52      6.70 o 
  -7   7   2      125.38      108.33      6.42 o 
  -6   7   2      231.34      217.98      7.32 o 
  -5   7   2      620.65      653.67     10.77 o 
  -4   7   2      203.13      185.44      4.48 o 
  -3   7   2      494.41      423.02      6.42 o 
  -2   7   2     3070.00     3072.19     32.65 o 
  -1   7   2       58.54       39.95      1.60 o 
   0   7   2     5899.12     6213.65     64.01 o 
   1   7   2        1.66        1.32      1.12 o 
   2   7   2      400.13      437.80      6.98 o 
   3   7   2     1299.77     1261.66     15.97 o 
   4   7   2      370.67      403.30      8.68 o 
   5   7   2       46.47       39.18      2.76 o 
   6   7   2      520.03      539.63     13.92 o 
   7   7   2      161.49      158.46      6.71 o 
   8   7   2       78.10       70.07      7.63 o 
   9   7   2       73.76       89.69     10.92 o 
  10   7   2        2.45       -4.90      7.47 o 
  11   7   2       58.23       46.50     10.92 o 
 -12   8   2        1.32        3.80      7.79 o 
 -11   8   2      374.00      381.39     20.24 o 
 -10   8   2       54.98       58.86      7.30 o 
  -9   8   2      153.37      158.02      7.10 o 
  -8   8   2      129.70      126.14      8.50 o 
  -7   8   2      156.59      147.70      6.36 o 
  -6   8   2      375.56      380.59      9.82 o 
  -5   8   2     1684.32     1730.16     30.67 o 
  -4   8   2     1073.71     1099.99     14.35 o 
  -3   8   2      272.45      352.49      5.76 o 
  -2   8   2     2149.28     2453.10     25.13 o 
  -1   8   2      366.88      440.29      6.30 o 
   0   8   2      102.09       93.81      2.84 o 
   1   8   2      331.11      399.43      6.51 o 
   2   8   2     4187.66     4303.55     46.60 o 
   3   8   2     1107.89     1203.33     15.50 o 
   4   8   2     1687.52     1701.22     21.03 o 
   5   8   2       52.23       56.19      3.49 o 
   6   8   2      272.52      258.40      7.22 o 
   7   8   2      177.85      186.72      7.34 o 
   8   8   2       11.57        6.74      5.32 o 
   9   8   2        2.09        8.32      7.41 o 
  10   8   2        4.61       -1.01      7.72 o 
  11   8   2       22.61       18.85      9.60 o 
 -12   9   2       18.92       15.08      8.69 o 
 -11   9   2       24.03       20.34      8.48 o 
 -10   9   2       19.11       18.69      4.62 o 
  -9   9   2      218.58      219.04      9.36 o 
  -8   9   2      509.66      493.35     14.48 o 
  -7   9   2       27.18       30.22      3.81 o 
  -6   9   2        1.15        6.36      3.27 o 
  -5   9   2       51.89       51.86      3.06 o 
  -4   9   2        4.82        5.92      1.33 o 
  -3   9   2       21.50       25.06      1.61 o 
  -2   9   2        2.92        5.56      1.03 o 
  -1   9   2     1237.26     1325.79     17.10 o 
   0   9   2      605.74      626.85      8.64 o 
   1   9   2        8.21       15.27      1.63 o 
   2   9   2        0.46        1.22      1.37 o 
   3   9   2       11.07        7.27      2.30 o 
   4   9   2        2.06        5.62      1.90 o 
   5   9   2      985.01      921.75     14.63 o 
   6   9   2      265.41      224.75      6.87 o 
   7   9   2       14.17       16.05      3.70 o 
   8   9   2        5.32        2.88      4.88 o 
   9   9   2        0.31        5.98      7.18 o 
  10   9   2       52.41       36.50      9.85 o 
  11   9   2        2.40        5.28     12.07 o 
 -12  10   2        0.09        5.04      8.33 o 
 -11  10   2      195.12      224.91     16.79 o 
 -10  10   2        0.26        4.29      4.76 o 
  -9  10   2       54.48       58.97      6.42 o 
  -8  10   2       31.37       41.03      4.56 o 
  -7  10   2      364.07      332.16     11.87 o 
  -6  10   2     1219.59     1174.70     27.78 o 
  -5  10   2      513.56      507.43      9.84 o 
  -4  10   2       44.62       66.82      2.78 o 
  -3  10   2        0.63       -0.29      1.02 o 
  -2  10   2      161.45      167.27      3.95 o 
  -1  10   2      751.58      753.00     10.04 o 
   0  10   2       15.38        0.12      1.23 o 
   1  10   2        6.03        6.88      1.43 o 
   2  10   2     2789.47     2954.51     33.09 o 
   3  10   2      313.82      350.14      7.14 o 
   4  10   2      530.15      476.87      8.43 o 
   5  10   2        6.06       11.66      2.66 o 
   6  10   2      200.77      200.87      7.88 o 
   7  10   2      278.74      295.89     10.25 o 
   8  10   2       44.78       51.55      7.07 o 
   9  10   2       10.56        7.57      7.18 o 
  10  10   2      108.50       98.37     13.06 o 
 -12  11   2      206.51      182.50     23.38 o 
 -11  11   2        5.58       -0.08      7.41 o 
 -10  11   2      404.51      438.60     16.20 o 
  -9  11   2       58.99       56.53      7.95 o 
  -8  11   2       53.33       49.02      5.85 o 
  -7  11   2      444.00      430.15     13.96 o 
  -6  11   2       61.55       68.79      6.79 o 
  -5  11   2      449.73      441.85      9.91 o 
  -4  11   2      278.56      269.08      6.93 o 
  -3  11   2        0.44        1.02      1.14 o 
  -2  11   2      618.01      628.67      9.83 o 
  -1  11   2       23.96       20.04      1.69 o 
   0  11   2      873.04      913.14     15.08 o 
   1  11   2      460.58      465.99      7.98 o 
   2  11   2      131.81      131.02      4.33 o 
   3  11   2      665.54      654.71     10.79 o 
   4  11   2      354.52      340.03      8.06 o 
   5  11   2      199.75      210.85      7.88 o 
   6  11   2     1262.34     1227.22     24.61 o 
   7  11   2       68.24       74.95      6.15 o 
   8  11   2       40.02       45.23      6.67 o 
   9  11   2      107.66      118.40     11.99 o 
  10  11   2       42.29       23.27     19.23 o 
 -11  12   2       11.66        3.49      6.84 o 
 -10  12   2       74.28       75.27     18.48 o 
  -9  12   2      151.93      167.90     12.32 o 
  -8  12   2      141.54      129.43     10.18 o 
  -7  12   2       34.07       31.73     10.18 o 
  -6  12   2        7.56        2.82      2.73 o 
  -5  12   2       98.37       90.73      5.23 o 
  -4  12   2        0.95       -0.95      1.99 o 
  -3  12   2       43.31       40.33      3.73 o 
  -2  12   2      534.82      634.72      9.23 o 
  -1  12   2        0.70        0.19      1.36 o 
   0  12   2      113.74      112.49      3.85 o 
   1  12   2        0.77       -0.84      1.45 o 
   2  12   2        6.65        3.90      1.83 o 
   3  12   2       52.03       53.82      3.19 o 
   4  12   2       65.87       75.85      4.99 o 
   5  12   2       74.67       75.67      5.56 o 
   6  12   2       49.22       34.56      4.60 o 
   7  12   2       52.63       54.12      6.53 o 
   8  12   2        5.59        6.97      5.50 o 
   9  12   2        0.46        3.30      7.18 o 
  10  12   2        0.17       -6.79      7.47 o 
 -11  13   2        2.75        2.29      7.41 o 
 -10  13   2       44.73       51.78     10.09 o 
  -9  13   2       31.78       50.53      8.33 o 
  -8  13   2      171.46      167.64     24.51 o 
  -7  13   2       11.49        6.26      5.25 o 
  -6  13   2        0.03        5.44      3.55 o 
  -5  13   2      321.24      333.04      9.79 o 
  -4  13   2        3.58        4.69      2.23 o 
  -3  13   2       62.09       62.86      3.96 o 
  -2  13   2        3.05        4.42      1.42 o 
  -1  13   2      544.05      550.90      9.17 o 
   0  13   2        0.95        1.17      1.61 o 
   1  13   2      660.65      660.67     10.93 o 
   2  13   2        3.15        3.44      1.86 o 
   3  13   2      490.44      499.40      9.40 o 
   4  13   2       77.77       90.63      5.45 o 
   5  13   2     1517.20     1450.58     28.73 o 
   6  13   2       29.91       30.59      4.64 o 
   7  13   2        6.71        4.02      4.06 o 
   8  13   2       65.62       67.46     11.12 o 
   9  13   2      164.96      174.41     14.90 o 
  10  13   2       18.70        9.80      9.02 o 
 -11  14   2      161.59      202.27     16.50 o 
 -10  14   2        1.14        2.11      6.27 o 
  -9  14   2        8.99       10.56     10.56 o 
  -8  14   2       92.88       71.24      8.50 o 
  -7  14   2      168.02      174.96     18.10 o 
  -6  14   2     1881.03     1674.52     44.49 o 
  -5  14   2       73.09       74.07      6.31 o 
  -4  14   2      680.66      666.67     13.35 o 
  -3  14   2      299.66      325.77      8.55 o 
  -2  14   2      187.90      184.15      6.16 o 
  -1  14   2       45.35       46.44      2.88 o 
   0  14   2      594.93      561.25      9.88 o 
   1  14   2        0.04       -1.09      1.87 o 
   2  14   2     1203.69     1147.94     20.12 o 
   3  14   2      708.92      637.37     18.06 o 
   4  14   2      287.89      293.55      9.06 o 
   5  14   2      165.76      160.18      7.50 o 
   6  14   2      533.58      557.61     15.34 o 
   7  14   2      135.98      120.99      8.00 o 
   8  14   2      285.43      302.27     18.13 o 
   9  14   2        5.42       13.50      8.48 o 
 -10  15   2       31.12       33.94     13.57 o 
  -9  15   2       25.17       30.92     12.07 o 
  -8  15   2      181.06      191.55     20.36 o 
  -7  15   2      163.40      185.51     18.85 o 
  -6  15   2      131.22      110.13     15.46 o 
  -5  15   2      195.58      184.27     21.87 o 
  -4  15   2      535.76      559.90     21.49 o 
  -3  15   2       10.01       14.95      3.03 o 
  -2  15   2      344.06      332.78      8.71 o 
  -1  15   2      260.04      240.24      7.32 o 
   0  15   2      522.83      549.59     12.53 o 
   1  15   2      936.01      969.26     16.12 o 
   2  15   2       96.54       73.74      4.99 o 
   3  15   2      109.64      113.45      6.30 o 
   4  15   2      392.25      392.64     10.78 o 
   5  15   2      465.77      485.16     12.77 o 
   6  15   2       38.73       27.65      4.97 o 
   7  15   2       75.95       86.63      8.69 o 
   8  15   2        0.20        4.00      7.72 o 
   9  15   2       30.15       14.99      9.02 o 
 -10  16   2       49.30       70.89     16.59 o 
  -9  16   2        1.74       -6.79      9.05 o 
  -8  16   2        0.00       -6.03      8.30 o 
  -7  16   2       67.02       36.20     11.31 o 
  -6  16   2      108.30      120.28     10.14 o 
  -5  16   2      222.47      214.09     12.67 o 
  -4  16   2       93.09       98.24      8.69 o 
  -3  16   2      341.28      333.49     11.33 o 
  -2  16   2     1255.23     1220.95     23.42 o 
  -1  16   2      759.51      705.11     15.84 o 
   0  16   2      697.66      711.20     16.11 o 
   1  16   2        8.88        6.21      3.05 o 
   2  16   2      907.06      847.78     16.85 o 
   3  16   2      245.16      230.51      8.48 o 
   4  16   2       50.17       37.37      6.14 o 
   5  16   2       75.48       72.54     11.18 o 
   6  16   2       12.34       10.42      4.30 o 
   7  16   2        3.48       -0.58      4.93 o 
   8  16   2        1.20        5.82      7.72 o 
   9  16   2        1.68        3.91      9.80 o 
  -9  17   2       20.14       21.87     12.07 o 
  -8  17   2       31.27       33.94     12.07 o 
  -7  17   2        0.02       14.33      9.80 o 
  -6  17   2       20.90       28.65      6.87 o 
  -5  17   2      535.52      511.13     21.87 o 
  -4  17   2      468.97      434.38     17.92 o 
  -3  17   2      165.15      184.06     11.57 o 
  -2  17   2       18.30       27.14      4.02 o 
  -1  17   2      104.41      106.24      5.80 o 
   0  17   2       27.40       32.13      4.32 o 
   1  17   2     1138.18     1106.74     22.70 o 
   2  17   2       19.03       11.23      3.45 o 
   3  17   2       50.01       47.88      5.24 o 
   4  17   2        0.68       -4.69      4.69 o 
   5  17   2      306.47      312.67     11.22 o 
   6  17   2       45.41       31.25      6.06 o 
   7  17   2       36.67       21.20      6.41 o 
   8  17   2       22.92       23.38      9.07 o 
  -9  18   2        0.26        0.75      9.80 o 
  -8  18   2        0.38        7.54     10.56 o 
  -7  18   2      487.78      464.54     30.16 o 
  -6  18   2       45.70       33.94      7.41 o 
  -5  18   2        2.53        9.37      6.79 o 
  -4  18   2      389.50      369.98     23.00 o 
  -3  18   2       11.40       -4.17      4.17 o 
  -2  18   2     1952.10     1830.52     49.15 o 
  -1  18   2      458.90      437.95     15.06 o 
   0  18   2        4.79       -0.13      3.00 o 
   1  18   2        6.86        4.68      3.39 o 
   2  18   2      209.14      227.74      9.24 o 
   3  18   2       69.97       62.18      9.69 o 
   4  18   2      430.93      418.89     18.44 o 
   5  18   2        8.36        2.14      3.95 o 
   6  18   2       96.18      102.91     11.99 o 
   7  18   2        0.14        2.01      5.39 o 
   8  18   2      191.81      203.08     19.98 o 
  -8  19   2       10.26       23.38     11.31 o 
  -7  19   2       71.77       68.62     14.33 o 
  -6  19   2       73.50       56.05      8.33 o 
  -5  19   2        1.00        1.55      5.25 o 
  -4  19   2        2.89        2.22      4.88 o 
  -3  19   2       36.34       22.87      6.14 o 
  -2  19   2      401.48      402.24     17.57 o 
  -1  19   2       51.86       44.22      4.48 o 
   0  19   2       19.63       23.07      4.20 o 
   1  19   2       26.93       26.65      4.57 o 
   2  19   2        5.13        6.25      3.78 o 
   3  19   2      119.62      108.81      9.97 o 
   4  19   2        8.17       -1.65      4.25 o 
   5  19   2       82.64       96.51      8.75 o 
   6  19   2       16.67        2.93      9.58 o 
   7  19   2       78.19       89.70     13.50 o 
  -8  20   2        2.28       10.56     11.31 o 
  -7  20   2       53.78       43.56      8.69 o 
  -6  20   2        0.20        7.69      8.67 o 
  -5  20   2      158.45      158.88     20.36 o 
  -4  20   2       43.97       31.37      7.54 o 
  -3  20   2      188.98      189.98     33.56 o 
  -2  20   2       22.40       22.74      6.69 o 
  -1  20   2       22.89       17.72      7.54 o 
   0  20   2      230.95      250.98     11.63 o 
   1  20   2       58.72       65.44      6.05 o 
   2  20   2       65.51       55.47      6.75 o 
   3  20   2       12.22       25.03      5.72 o 
   4  20   2       28.20       24.10      5.82 o 
   5  20   2       10.52        5.51      5.22 o 
   6  20   2        0.50        1.44      5.65 o 
   7  20   2       11.07       30.14      9.77 o 
  -7  21   2       22.18       26.19      7.95 o 
  -6  21   2      156.16      164.19     24.89 o 
  -5  21   2       16.13        9.77      6.52 o 
  -4  21   2      296.33      336.34     26.39 o 
  -3  21   2      249.94      224.60     14.13 o 
  -2  21   2       73.91      102.11     19.98 o 
  -1  21   2       51.40       59.97     16.59 o 
   0  21   2      143.15      158.11     10.94 o 
   1  21   2      244.66      231.96     32.07 o 
   2  21   2        2.52        7.33      4.69 o 
   3  21   2       79.01       82.22      8.13 o 
   4  21   2        7.37        8.08     10.00 o 
   5  21   2        4.85        7.24      5.68 o 
   6  21   2       13.24       16.00      6.71 o 
  -7  22   2       72.63       71.64     15.08 o 
  -6  22   2        3.15        6.07      5.98 o 
  -5  22   2        2.84        0.27      5.79 o 
  -4  22   2       19.26       20.52      7.41 o 
  -3  22   2       24.52       28.62      7.61 o 
  -2  22   2       50.13       40.73      8.09 o 
  -1  22   2        4.84        2.48      5.43 o 
   0  22   2       10.48       10.18      5.70 o 
   1  22   2      224.89      273.97     17.00 o 
   2  22   2      146.13      162.89     23.38 o 
   3  22   2       99.52       84.81      8.42 o 
   4  22   2       61.73       57.29     10.93 o 
   5  22   2        1.49        2.19      5.65 o 
   6  22   2       41.96       54.30     17.34 o 
  -6  23   2       22.71       24.13     10.56 o 
  -5  23   2        0.55        3.62     10.18 o 
  -4  23   2       86.57      106.93     21.87 o 
  -3  23   2        4.78        3.61      6.11 o 
  -2  23   2        1.66       -3.88      6.79 o 
  -1  23   2       26.07       19.75      9.43 o 
   0  23   2      126.22      148.43     16.97 o 
   1  23   2       62.52       62.51      9.70 o 
   2  23   2       20.95       20.78      8.34 o 
   3  23   2        0.01        1.12      6.67 o 
   4  23   2       97.47      116.85     10.43 o 
   5  23   2        0.09        6.64      6.20 o 
  -5  24   2       31.89       30.92     11.31 o 
  -4  24   2       54.61       78.29     25.64 o 
  -3  24   2      231.74      272.46     39.97 o 
  -2  24   2      155.14      169.15     14.68 o 
  -1  24   2       17.25       20.13      7.79 o 
   0  24   2      194.34      206.98     61.84 o 
   1  24   2       18.91       17.36      7.10 o 
   2  24   2        0.49       -3.72      7.08 o 
   3  24   2       14.85       22.32     10.56 o 
   4  24   2        0.08        3.02     15.08 o 
  -3  25   2       98.33      153.84     21.87 o 
  -2  25   2       93.65      108.95     21.49 o 
  -1  25   2       40.67       41.84     29.41 o 
   0  25   2      114.98      157.61     22.62 o 
   1  25   2        8.87        7.58      6.36 o 
   2  25   2        2.92        4.27      7.42 o 
 -13   1   3      118.96      102.64     14.33 o 
 -12   1   3       82.63       82.21      9.06 o 
 -11   1   3       15.98        9.44      4.68 o 
 -10   1   3       39.29       37.82      5.28 o 
  -9   1   3       39.61       34.85      4.50 o 
  -8   1   3      453.64      455.37     12.06 o 
  -7   1   3      363.09      307.87      7.75 o 
  -6   1   3     1680.64     1700.69     25.00 o 
  -5   1   3     1207.27     1111.98     21.25 o 
  -4   1   3     1048.63     1055.01     15.92 o 
  -3   1   3      898.93      974.69     18.72 o 
  -2   1   3     2103.55     2257.65     30.69 o 
  -1   1   3        8.04       10.71      1.45 o 
   0   1   3      360.39      334.56      4.94 o 
   1   1   3       91.47       74.56      2.73 o 
   2   1   3      105.52      137.52      4.09 o 
   3   1   3       46.93       55.48      2.93 o 
   4   1   3     1015.20     1038.72     16.65 o 
   5   1   3       61.98       74.29      4.44 o 
   6   1   3      268.58      271.18      8.10 o 
   7   1   3        0.04        2.50      3.65 o 
   8   1   3     1364.38     1279.82     27.86 o 
   9   1   3       39.17       47.14     12.82 o 
  10   1   3       55.45       70.75     11.16 o 
 -13   2   3        0.01        3.74      6.35 o 
 -12   2   3       38.14       27.44     11.80 o 
 -11   2   3       50.42       40.29      5.72 o 
 -10   2   3       54.35       54.33      7.29 o 
  -9   2   3        1.62        1.83      3.51 o 
  -8   2   3      746.98      720.12     16.19 o 
  -7   2   3       64.31       65.91      5.02 o 
  -6   2   3      424.26      419.24      8.54 o 
  -5   2   3       19.52       22.89      2.01 o 
  -4   2   3     1271.67     1306.27     25.03 o 
  -3   2   3     6060.94     6462.08     88.76 o 
  -2   2   3     1602.20     1940.65     44.52 o 
  -1   2   3     2357.48     2298.89     27.25 o 
   0   2   3     1101.62     1161.39     12.67 o 
   1   2   3     3183.56     3174.05     32.76 o 
   2   2   3      729.29      808.77     10.98 o 
   3   2   3      559.19      521.03      9.77 o 
   4   2   3      248.07      226.57      5.85 o 
   5   2   3     1523.56     1499.57     23.07 o 
   6   2   3      258.05      252.15      8.11 o 
   7   2   3      147.27      154.25      6.81 o 
   8   2   3       79.50      103.44      7.73 o 
   9   2   3      390.22      416.87     30.16 o 
  10   2   3       93.82       84.52     11.73 o 
 -13   3   3        0.26        1.35      5.90 o 
 -12   3   3       18.13       20.90      6.31 o 
 -11   3   3       32.85       30.68      6.52 o 
 -10   3   3       74.15       83.80      6.86 o 
  -9   3   3      150.06      155.70     11.97 o 
  -8   3   3      104.60      122.90      7.46 o 
  -7   3   3        1.84        0.74      2.14 o 
  -6   3   3      545.44      566.45     10.35 o 
  -5   3   3      126.94      130.36      4.54 o 
  -4   3   3      755.22      765.61     13.66 o 
  -3   3   3      138.08      129.97     10.56 o 
  -2   3   3      181.87      182.86      7.19 o 
  -1   3   3      397.02      365.45      5.93 o 
   0   3   3       93.01      133.13      2.70 o 
   1   3   3       23.73       34.15      1.69 o 
   2   3   3     1634.60     1669.20     19.84 o 
   3   3   3     1406.80     1352.92     19.82 o 
   4   3   3      179.44      168.77      5.16 o 
   5   3   3       33.42       45.57      3.66 o 
   6   3   3      250.17      293.82     10.81 o 
   7   3   3        3.79        2.42      2.88 o 
   8   3   3      177.63      218.26     10.25 o 
   9   3   3       14.36       17.16      7.92 o 
  10   3   3       16.69       20.74      8.53 o 
 -13   4   3       10.37       14.75      7.39 o 
 -12   4   3        3.11       -3.40      5.13 o 
 -11   4   3       63.19       68.16      7.76 o 
 -10   4   3       51.89       57.92      6.94 o 
  -9   4   3      384.55      368.03     12.29 o 
  -8   4   3     1250.38     1218.87     23.34 o 
  -7   4   3      308.87      310.02     12.04 o 
  -6   4   3      205.12      220.55      7.95 o 
  -5   4   3      124.14      108.96      4.34 o 
  -4   4   3      593.99      553.14      8.61 o 
  -3   4   3      223.24      219.95      7.25 o 
  -2   4   3      830.91      846.92     18.21 o 
  -1   4   3      320.81      328.27      5.52 o 
   0   4   3       52.95       67.78      1.80 o 
   1   4   3     2125.59     2331.36     24.49 o 
   2   4   3       44.38       58.93      2.64 o 
   3   4   3      157.40      165.86      4.74 o 
   4   4   3      101.00      132.07      4.75 o 
   5   4   3      149.95      143.76      5.74 o 
   6   4   3      253.63      227.32      7.62 o 
   7   4   3        0.49        1.18      3.48 o 
   8   4   3      303.68      337.58     12.63 o 
   9   4   3       60.68       56.33     16.97 o 
  10   4   3        9.43        8.70      7.95 o 
 -13   5   3       88.15      103.92     11.02 o 
 -12   5   3        3.17        2.06      5.87 o 
 -11   5   3      164.36      181.34     11.47 o 
 -10   5   3       10.71        5.09      4.49 o 
  -9   5   3      546.77      553.25     14.45 o 
  -8   5   3       44.65       43.98      3.84 o 
  -7   5   3     1497.13     1378.69     21.89 o 
  -6   5   3      178.33      203.62      7.76 o 
  -5   5   3      327.70      334.55      7.92 o 
  -4   5   3       47.12       48.13      2.61 o 
  -3   5   3      739.38      745.39     16.67 o 
  -2   5   3      496.33      511.83     12.88 o 
  -1   5   3       17.10       19.61      1.37 o 
   0   5   3      541.79      468.95      6.68 o 
   1   5   3      250.21      257.39      4.52 o 
   2   5   3       99.53       89.41      3.98 o 
   3   5   3     2439.14     2439.47     30.21 o 
   4   5   3      781.74      757.83     15.13 o 
   5   5   3       22.11       21.83      3.14 o 
   6   5   3      562.16      563.92     15.09 o 
   7   5   3        5.82        9.34      4.34 o 
   8   5   3      120.31      135.59      8.30 o 
   9   5   3       48.56       47.21      9.07 o 
  10   5   3        4.00        7.91      7.72 o 
 -12   6   3       97.02      110.97     10.72 o 
 -11   6   3      123.61      112.72      9.82 o 
 -10   6   3       92.11       96.08      7.09 o 
  -9   6   3       26.60       37.24      4.66 o 
  -8   6   3        4.36        2.20      2.53 o 
  -7   6   3      405.79      414.00     10.27 o 
  -6   6   3      520.88      540.17     13.87 o 
  -5   6   3       95.30       87.26      3.93 o 
  -4   6   3     1261.17     1239.86     18.26 o 
  -3   6   3        1.31        5.31      1.61 o 
  -2   6   3      198.78      176.88      5.30 o 
  -1   6   3      493.18      473.91      7.08 o 
   0   6   3     1537.22     1520.76     16.55 o 
   1   6   3      185.07      163.04      3.59 o 
   2   6   3      713.90      788.89     11.06 o 
   3   6   3       64.85      108.77      4.12 o 
   4   6   3       47.53       47.64      3.29 o 
   5   6   3     2222.49     2213.19     35.03 o 
   6   6   3      371.40      402.69     11.13 o 
   7   6   3      128.80      154.85      7.58 o 
   8   6   3        0.81       -0.98      5.07 o 
   9   6   3       39.38       48.86      9.32 o 
  10   6   3       19.75        7.54      8.00 o 
 -12   7   3        7.03       14.68      6.71 o 
 -11   7   3       40.37       36.42      9.01 o 
 -10   7   3      270.35      260.48     13.06 o 
  -9   7   3       84.87       94.90      6.35 o 
  -8   7   3      180.34      187.30      7.64 o 
  -7   7   3        2.47        7.67      3.51 o 
  -6   7   3        3.00       10.04      3.27 o 
  -5   7   3      602.70      591.67     10.49 o 
  -4   7   3        8.10        7.41      1.35 o 
  -3   7   3       65.45       59.55      4.79 o 
  -2   7   3      124.04      130.81      8.79 o 
  -1   7   3        1.60        0.44      1.14 o 
   0   7   3       33.78       52.44      2.89 o 
   1   7   3       86.31      113.78      3.21 o 
   2   7   3      758.05      849.76     12.58 o 
   3   7   3      634.57      624.81     10.51 o 
   4   7   3       94.01      104.16      4.42 o 
   5   7   3      921.38      900.87     16.13 o 
   6   7   3       71.30       64.74      6.15 o 
   7   7   3      308.04      281.55     17.09 o 
   8   7   3       64.89       61.81      7.99 o 
   9   7   3        3.33       -2.96      6.87 o 
  10   7   3       27.42       44.73     11.69 o 
 -12   8   3      105.95      122.11     13.53 o 
 -11   8   3        4.84        3.70      5.38 o 
 -10   8   3       86.14      110.41     10.21 o 
  -9   8   3       84.28      110.75      7.73 o 
  -8   8   3      290.64      272.19     10.31 o 
  -7   8   3      419.34      455.84     17.57 o 
  -6   8   3      924.58      935.85     30.39 o 
  -5   8   3       24.24       27.03      2.12 o 
  -4   8   3      213.30      198.36      5.01 o 
  -3   8   3      176.31      179.78      4.65 o 
  -2   8   3      965.88      966.82     21.12 o 
  -1   8   3        0.63        0.19      0.78 o 
   0   8   3      516.89      549.48      7.16 o 
   1   8   3      116.16      103.88      4.22 o 
   2   8   3      476.58      535.10      9.15 o 
   3   8   3      147.61      150.51      4.90 o 
   4   8   3      131.53      133.37      4.87 o 
   5   8   3      305.92      308.10      8.71 o 
   6   8   3       41.81       41.35      4.54 o 
   7   8   3      221.87      230.11     11.90 o 
   8   8   3      112.69      110.58      9.41 o 
   9   8   3       25.41       15.18     17.34 o 
  10   8   3        1.59        6.41      8.53 o 
 -12   9   3       11.16       25.57      8.88 o 
 -11   9   3       46.40       60.74      8.25 o 
 -10   9   3      371.45      375.74     14.94 o 
  -9   9   3     1914.97     1870.78     34.42 o 
  -8   9   3      101.46      113.91      7.13 o 
  -7   9   3      360.32      382.18     35.07 o 
  -6   9   3       99.84      123.86     11.69 o 
  -5   9   3       23.98       17.23      2.61 o 
  -4   9   3      344.36      353.26      8.49 o 
  -3   9   3      749.28      758.90     12.82 o 
  -2   9   3        7.14        5.75      1.29 o 
  -1   9   3      525.06      489.50      6.79 o 
   0   9   3       21.86       12.00      1.34 o 
   1   9   3      240.31      222.47      4.82 o 
   2   9   3     1746.10     1710.35     22.39 o 
   3   9   3      579.45      644.14     11.00 o 
   4   9   3     1465.20     1390.91     19.90 o 
   5   9   3      463.25      455.65      9.62 o 
   6   9   3       11.68       40.28      4.44 o 
   7   9   3      424.90      418.20     15.66 o 
   8   9   3       19.34        4.74      5.32 o 
   9   9   3       56.66       49.15      9.85 o 
  10   9   3       73.88       91.95     13.30 o 
 -12  10   3       10.10       -4.08      7.92 o 
 -11  10   3      101.48       88.66     15.08 o 
 -10  10   3       94.42      112.62      8.74 o 
  -9  10   3        7.53       14.55      4.33 o 
  -8  10   3        6.53        4.47      3.83 o 
  -7  10   3      138.63      131.98     10.13 o 
  -6  10   3      500.52      456.85     13.87 o 
  -5  10   3      532.70      543.10     20.10 o 
  -4  10   3      937.85      938.65     15.93 o 
  -3  10   3      284.30      327.18      6.42 o 
  -2  10   3       18.47       11.64      1.34 o 
  -1  10   3       27.66       32.36      1.90 o 
   0  10   3     1716.99     1775.72     18.70 o 
   1  10   3      490.05      509.10      8.81 o 
   2  10   3       65.26       79.44      3.81 o 
   3  10   3      183.50      160.43      5.21 o 
   4  10   3        2.00        0.28      2.18 o 
   5  10   3      940.12      952.44     16.97 o 
   6  10   3      190.57      190.12     13.41 o 
   7  10   3        0.02       -1.27      4.44 o 
   8  10   3        5.62       -2.08      4.93 o 
   9  10   3       13.46       28.63      8.79 o 
  10  10   3       24.27       16.97     10.93 o 
 -12  11   3        8.35       17.75     12.82 o 
 -11  11   3        1.59        2.82      7.16 o 
 -10  11   3      136.12      147.84     10.55 o 
  -9  11   3       44.45       53.19     10.94 o 
  -8  11   3        0.55        3.36      5.25 o 
  -7  11   3      232.58      211.33     12.80 o 
  -6  11   3        0.03        2.46      3.07 o 
  -5  11   3      245.59      230.22     10.08 o 
  -4  11   3      282.48      273.52      7.73 o 
  -3  11   3       33.80       35.21      2.68 o 
  -2  11   3       77.37       80.18      2.78 o 
  -1  11   3     1280.37     1366.54     16.76 o 
   0  11   3       80.55       97.25      3.19 o 
   1  11   3      195.06      221.49      5.19 o 
   2  11   3      299.28      272.04      6.51 o 
   3  11   3      216.20      198.14      5.71 o 
   4  11   3      695.33      658.48     11.93 o 
   5  11   3        0.11        4.04      5.41 o 
   6  11   3        8.43        4.62      4.63 o 
   7  11   3        2.59        3.62      4.75 o 
   8  11   3       96.55       97.69     11.73 o 
   9  11   3        8.22        3.80      7.72 o 
 -11  12   3        0.18       -1.94      6.69 o 
 -10  12   3       99.04      107.49     17.34 o 
  -9  12   3        4.84        0.63      4.18 o 
  -8  12   3       13.57       13.95      8.67 o 
  -7  12   3        4.44        7.73      5.25 o 
  -6  12   3      878.24      818.95     20.70 o 
  -5  12   3       74.44       74.91      5.98 o 
  -4  12   3       51.08       63.78      5.06 o 
  -3  12   3      100.17      110.49      4.09 o 
  -2  12   3       88.70       87.62      3.32 o 
  -1  12   3      689.80      648.94     10.34 o 
   0  12   3      650.13      747.30     11.85 o 
   1  12   3     2826.79     2811.46     32.21 o 
   2  12   3      420.04      427.32     14.09 o 
   3  12   3       94.89       96.20      4.30 o 
   4  12   3      273.35      268.79      8.67 o 
   5  12   3      387.91      386.14     12.66 o 
   6  12   3       52.61       49.44      6.71 o 
   7  12   3      437.85      444.26     16.51 o 
   8  12   3       17.45       12.09      6.06 o 
   9  12   3       60.56       86.92     12.23 o 
 -11  13   3       45.97       38.95      9.32 o 
 -10  13   3        0.32        5.39      9.05 o 
  -9  13   3       48.43       49.22      7.53 o 
  -8  13   3        1.59       -1.84      4.71 o 
  -7  13   3       30.59       22.87      6.33 o 
  -6  13   3        8.74       11.96      3.94 o 
  -5  13   3      846.71      750.84     19.30 o 
  -4  13   3      409.78      383.77     12.29 o 
  -3  13   3      267.83      279.29      9.86 o 
  -2  13   3      145.28      138.67      4.91 o 
  -1  13   3       18.90       19.60      2.14 o 
   0  13   3       70.74       77.66      3.64 o 
   1  13   3      189.89      193.21      5.11 o 
   2  13   3      342.65      339.26      8.88 o 
   3  13   3       17.23       17.58      3.30 o 
   4  13   3       42.40       46.43      4.49 o 
   5  13   3       37.86       25.34      4.85 o 
   6  13   3      486.45      483.28     21.02 o 
   7  13   3       19.91       19.35      6.06 o 
   8  13   3       48.15       45.80      7.49 o 
   9  13   3        0.41       -7.13      7.72 o 
 -11  14   3        2.44        5.71      7.24 o 
 -10  14   3        6.73       26.39     12.82 o 
  -9  14   3        0.07        5.28      9.80 o 
  -8  14   3       63.90       81.44     14.33 o 
  -7  14   3      140.22      156.40     11.99 o 
  -6  14   3      169.44      168.55      8.93 o 
  -5  14   3       71.70       73.79      6.96 o 
  -4  14   3        0.57       -0.89      2.80 o 
  -3  14   3        3.53        5.16      2.95 o 
  -2  14   3      190.67      187.15      8.49 o 
  -1  14   3        0.04       -0.24      2.21 o 
   0  14   3        0.71       -0.33      1.85 o 
   1  14   3      158.25      151.40      4.76 o 
   2  14   3        8.10       10.97      3.28 o 
   3  14   3        4.51       -0.31      2.72 o 
   4  14   3      263.47      270.87     10.47 o 
   5  14   3        1.89       -1.37      4.19 o 
   6  14   3       51.11       69.25      8.32 o 
   7  14   3       13.77       10.73      5.74 o 
   8  14   3        7.55        2.01      5.74 o 
   9  14   3        7.03        1.58      9.43 o 
 -10  15   3        1.61        4.52     11.31 o 
  -9  15   3       34.59       39.21     12.82 o 
  -8  15   3       87.89      135.74     17.34 o 
  -7  15   3        2.53       10.39      7.16 o 
  -6  15   3        5.66       10.19      4.54 o 
  -5  15   3      473.62      450.02     14.63 o 
  -4  15   3        8.07        4.27      3.35 o 
  -3  15   3        0.24        8.30      4.80 o 
  -2  15   3      239.84      236.03      8.97 o 
  -1  15   3      320.67      329.36     12.52 o 
   0  15   3      573.83      556.50     11.07 o 
   1  15   3        0.29        3.03      2.56 o 
   2  15   3      630.93      595.20     14.42 o 
   3  15   3        0.02        4.90      3.41 o 
   4  15   3      161.52      164.54      8.57 o 
   5  15   3        9.25        8.30      4.75 o 
   6  15   3      298.42      267.08     13.17 o 
   7  15   3        1.72        1.55      5.43 o 
   8  15   3        5.27        3.70      6.06 o 
 -10  16   3       35.13       30.16     14.33 o 
  -9  16   3       10.36       18.10     12.07 o 
  -8  16   3       42.44       55.05     13.57 o 
  -7  16   3       49.75       40.47      7.61 o 
  -6  16   3      499.48      475.07     19.98 o 
  -5  16   3       81.88       74.40      7.95 o 
  -4  16   3        1.31       -0.30      3.76 o 
  -3  16   3      611.72      608.39     17.40 o 
  -2  16   3      194.51      184.45      9.72 o 
  -1  16   3      362.92      363.78     15.49 o 
   0  16   3      112.79       86.08      8.68 o 
   1  16   3     1170.25     1152.30     27.53 o 
   2  16   3      128.11      140.20      7.43 o 
   3  16   3      234.63      253.25     12.30 o 
   4  16   3       29.45       26.04      5.67 o 
   5  16   3      217.47      244.00     12.24 o 
   6  16   3       39.70       35.53      6.88 o 
   7  16   3      211.49      224.49     22.52 o 
   8  16   3        8.13        4.25      7.35 o 
  -9  17   3        0.15       -3.02      9.80 o 
  -8  17   3       12.84        6.03      9.80 o 
  -7  17   3       21.30       10.81     17.34 o 
  -6  17   3       67.09       73.96     32.43 o 
  -5  17   3      269.15      248.98     18.10 o 
  -4  17   3      433.85      386.17     16.67 o 
  -3  17   3      200.87      193.12     11.72 o 
  -2  17   3      296.27      260.64     11.86 o 
  -1  17   3       17.63       10.72      5.32 o 
   0  17   3        0.36       -0.08      4.65 o 
   1  17   3        1.67       -0.10      3.45 o 
   2  17   3       52.61       52.68      5.28 o 
   3  17   3       28.06       21.27      4.82 o 
   4  17   3      176.04      171.22      9.34 o 
   5  17   3       43.87       38.51      6.64 o 
   6  17   3       46.43       41.24      6.98 o 
   7  17   3        5.57       18.82      6.75 o 
   8  17   3      263.16      247.35     24.89 o 
  -9  18   3        1.82       18.10     12.07 o 
  -8  18   3        1.93        8.30     10.56 o 
  -7  18   3      106.02       93.32     11.69 o 
  -6  18   3       67.82       91.10      9.60 o 
  -5  18   3        6.80        6.89      5.43 o 
  -4  18   3        6.97        4.52      5.66 o 
  -3  18   3       67.47       76.82      9.05 o 
  -2  18   3      857.45      859.03     62.59 o 
  -1  18   3      137.93      136.41     10.85 o 
   0  18   3       16.30       11.81      5.40 o 
   1  18   3        6.12        4.66      6.41 o 
   2  18   3        0.00        6.09      4.10 o 
   3  18   3       14.52       13.72      4.55 o 
   4  18   3        0.55        5.36      4.30 o 
   5  18   3       72.95       56.74      7.48 o 
   6  18   3       90.68       74.91      9.48 o 
   7  18   3        6.97        8.06      6.10 o 
  -8  19   3       14.95       37.71     12.82 o 
  -7  19   3      167.31      176.09     13.59 o 
  -6  19   3       37.13       26.56     10.56 o 
  -5  19   3      232.56      256.71     21.12 o 
  -4  19   3       25.50       26.68      6.69 o 
  -3  19   3       13.05       22.27      7.54 o 
  -2  19   3      227.22      248.58     14.08 o 
  -1  19   3       39.32       38.92      6.26 o 
   0  19   3      203.26      233.02     24.89 o 
   1  19   3       41.89       52.58      8.30 o 
   2  19   3      138.00      143.35     11.72 o 
   3  19   3      140.56      176.95     10.43 o 
   4  19   3       69.53       63.02      7.48 o 
   5  19   3        1.81        2.92      5.08 o 
   6  19   3      216.97      193.83     16.20 o 
   7  19   3       37.37       39.42      8.07 o 
  -7  20   3       23.48       25.54      7.39 o 
  -6  20   3      103.70       98.59     16.21 o 
  -5  20   3       89.79       72.99      9.20 o 
  -4  20   3       63.86       73.25      9.05 o 
  -3  20   3       33.09       27.37     17.34 o 
  -2  20   3       27.15       25.14      6.69 o 
  -1  20   3      265.83      244.14     27.50 o 
   0  20   3       42.60       26.90     10.93 o 
   1  20   3        0.07       -4.18      5.24 o 
   2  20   3      105.60      107.26     15.84 o 
   3  20   3      108.86      121.75     41.10 o 
   4  20   3       13.36        9.38      6.84 o 
   5  20   3      215.47      222.45     13.03 o 
   6  20   3       10.16       16.64      6.86 o 
  -7  21   3       11.93       -5.98      5.98 o 
  -6  21   3        1.21       11.31      7.54 o 
  -5  21   3       16.06       15.61      6.84 o 
  -4  21   3       19.76        8.57      5.58 o 
  -3  21   3        6.78        4.73      7.54 o 
  -2  21   3       13.54        9.64      5.71 o 
  -1  21   3       28.62       19.04      8.04 o 
   0  21   3        0.00        2.96      5.46 o 
   1  21   3       25.35       18.25      7.08 o 
   2  21   3       51.20       39.64      8.65 o 
   3  21   3       22.41       11.75      7.39 o 
   4  21   3      135.21      135.61     13.40 o 
   5  21   3        3.20        8.81      9.43 o 
  -6  22   3      219.28      225.96     37.71 o 
  -5  22   3       16.62       10.27      6.39 o 
  -4  22   3       39.62       54.17     14.71 o 
  -3  22   3       40.55       40.44     14.71 o 
  -2  22   3      145.33      164.53     16.97 o 
  -1  22   3        0.95        0.55      5.24 o 
   0  22   3        8.86        8.37     17.72 o 
   1  22   3       32.30       35.74     14.33 o 
   2  22   3       14.44       10.56     11.69 o 
   3  22   3       61.96       67.44     13.20 o 
   4  22   3       29.96       18.26      8.09 o 
  -5  23   3       89.78      123.45     21.12 o 
  -4  23   3       26.16       27.12      7.39 o 
  -3  23   3       37.20       54.18     21.49 o 
  -2  23   3       42.02       29.89     12.07 o 
  -1  23   3       47.08       53.09      9.20 o 
   0  23   3       19.71       16.69      6.64 o 
   1  23   3       81.63       95.13     11.72 o 
   2  23   3       74.36       45.30     10.56 o 
   3  23   3      116.65      159.87     24.89 o 
   4  23   3       17.90       22.62     15.84 o 
  -4  24   3       20.34       23.38      9.80 o 
  -3  24   3        2.23        1.33      6.39 o 
  -2  24   3       29.40       17.17      7.18 o 
  -1  24   3        0.03       -3.58      6.14 o 
   0  24   3       35.21       42.58     10.57 o 
   1  24   3       70.98       75.48     11.72 o 
   2  24   3       52.16       43.04     10.28 o 
  -2  25   3       92.73       95.02     15.08 o 
  -1  25   3       10.46       12.07      9.05 o 
   0  25   3       16.46       30.16     10.56 o 
 -13   0   4        0.02        1.51      9.80 o 
 -12   0   4        0.41        3.02      9.05 o 
 -11   0   4      154.93      174.96     18.85 o 
 -10   0   4        1.99        7.54      6.79 o 
  -9   0   4      391.01      403.32     23.38 o 
  -8   0   4       30.65       25.54      5.25 o 
  -7   0   4        1.12        0.81      5.66 o 
  -6   0   4      354.02      348.42      9.59 o 
  -5   0   4       39.16       24.22      5.89 o 
  -4   0   4     5134.26     5592.65    130.14 o 
  -3   0   4    12937.45    13945.74    435.50 o 
  -2   0   4     1755.41     1943.65     35.76 o 
  -1   0   4     1858.23     1958.84     36.10 o 
   0   0   4       51.87       58.87      4.23 o 
   1   0   4      995.78     1048.51     22.36 o 
   2   0   4     1191.44     1207.45     43.57 o 
   3   0   4     1467.44     1474.44     43.34 o 
   4   0   4     2421.55     2326.00     46.23 o 
   5   0   4       67.56       74.01      6.67 o 
   6   0   4      463.99      458.48     15.79 o 
   7   0   4       24.66       34.29      7.72 o 
   8   0   4      421.83      421.40     42.61 o 
   9   0   4        0.87        9.05     11.31 o 
 -13   1   4        0.01        1.33      7.16 o 
 -12   1   4       29.44       30.85      8.25 o 
 -11   1   4        9.81       13.97      5.98 o 
 -10   1   4       93.44       98.35      7.84 o 
  -9   1   4        9.29       12.26      3.97 o 
  -8   1   4      128.44      132.15     14.26 o 
  -7   1   4        0.35        1.14      2.14 o 
  -6   1   4        4.05        1.65      1.82 o 
  -5   1   4       23.40       23.54      1.86 o 
  -4   1   4     1317.57     1373.06     22.12 o 
  -3   1   4      878.09      876.18     18.44 o 
  -2   1   4     1627.23     1727.25     29.00 o 
  -1   1   4     1699.70     1840.97     24.35 o 
   0   1   4        0.58       -0.90      0.90 o 
   1   1   4      499.66      448.12      8.44 o 
   2   1   4      183.51      225.57      5.90 o 
   3   1   4      312.24      298.45      7.45 o 
   4   1   4      120.09      128.16      5.43 o 
   5   1   4      317.00      316.36      8.75 o 
   6   1   4        2.20        3.26      2.74 o 
   7   1   4      118.34      140.00      7.62 o 
   8   1   4       23.86       29.13      6.50 o 
   9   1   4       67.04       47.56      9.85 o 
  10   1   4       20.06       31.96     10.39 o 
 -13   2   4        4.73        4.87      6.87 o 
 -12   2   4        3.74        5.57      6.11 o 
 -11   2   4       47.76       44.52      6.79 o 
 -10   2   4        1.11        0.95      4.04 o 
  -9   2   4       75.13       72.95      7.42 o 
  -8   2   4      626.76      598.59     12.24 o 
  -7   2   4      120.42      111.05      4.42 o 
  -6   2   4      153.77      164.43      5.80 o 
  -5   2   4       47.74       56.46      2.57 o 
  -4   2   4     2093.53     2182.73     29.53 o 
  -3   2   4     2006.31     2115.04     27.32 o 
  -2   2   4      515.01      560.12      9.18 o 
  -1   2   4      103.10      121.95      2.76 o 
   0   2   4      391.05      437.97      6.64 o 
   1   2   4      143.90      173.11      4.03 o 
   2   2   4      147.51      158.34      4.97 o 
   3   2   4      613.65      646.32     12.00 o 
   4   2   4       83.17       94.85      4.75 o 
   5   2   4      273.81      273.30      8.09 o 
   6   2   4        0.27        4.32      2.83 o 
   7   2   4       20.29       29.34      4.55 o 
   8   2   4      126.58      138.06     10.43 o 
   9   2   4       31.39       33.44     14.33 o 
  10   2   4        4.52        5.64      8.25 o 
 -13   3   4        9.59       16.83      8.25 o 
 -12   3   4       32.27       40.45      9.43 o 
 -11   3   4        3.79        2.36      4.85 o 
 -10   3   4      252.87      249.22     11.74 o 
  -9   3   4        0.17        4.28      2.98 o 
  -8   3   4      530.32      524.90     13.51 o 
  -7   3   4      192.12      170.02      5.45 o 
  -6   3   4     1479.51     1430.01     24.15 o 
  -5   3   4      195.49      189.76      4.66 o 
  -4   3   4       49.88       63.42      4.05 o 
  -3   3   4     1157.00     1227.40     27.43 o 
  -2   3   4     1394.08     1520.89     23.92 o 
  -1   3   4      335.61      315.58      6.24 o 
   0   3   4       14.66        9.21      1.20 o 
   1   3   4       22.89       20.96      1.66 o 
   2   3   4       93.48       94.95      3.60 o 
   3   3   4       16.93        9.42      2.27 o 
   4   3   4      477.82      473.09     10.44 o 
   5   3   4      937.49      925.12     16.81 o 
   6   3   4      223.85      202.07      7.62 o 
   7   3   4      126.77      153.79      9.50 o 
   8   3   4       37.19       36.08      6.99 o 
   9   3   4      183.19      160.94     14.60 o 
  10   3   4      211.58      170.43     22.62 o 
 -12   4   4       14.03        7.32      5.90 o 
 -11   4   4      261.83      261.90     29.45 o 
 -10   4   4       28.41       26.71      5.73 o 
  -9   4   4       20.38       23.50      3.80 o 
  -8   4   4      114.45      131.94      6.11 o 
  -7   4   4       98.22      100.12      4.62 o 
  -6   4   4       74.08       74.71      8.05 o 
  -5   4   4      979.39      983.68     27.80 o 
  -4   4   4      272.81      284.48     13.47 o 
  -3   4   4      726.80      694.67     22.60 o 
  -2   4   4      301.41      290.31      9.19 o 
  -1   4   4       34.81       33.58      2.14 o 
   0   4   4      940.50      931.27     11.76 o 
   1   4   4      149.53      164.80      3.97 o 
   2   4   4       66.53       49.57      3.19 o 
   3   4   4       32.44       31.75      3.05 o 
   4   4   4     1002.05     1004.27     17.20 o 
   5   4   4       84.95       80.42      4.84 o 
   6   4   4      180.52      206.69      7.65 o 
   7   4   4        0.06       -0.73      3.32 o 
   8   4   4      246.58      273.75     14.04 o 
   9   4   4        0.71       -2.65      7.18 o 
  10   4   4       97.09      104.07     19.61 o 
 -12   5   4       41.07       36.12      7.54 o 
 -11   5   4       12.47       24.88      8.18 o 
 -10   5   4       56.32       49.81      5.48 o 
  -9   5   4        1.15        3.52      3.04 o 
  -8   5   4       61.76       62.67      4.73 o 
  -7   5   4      202.00      203.00      8.75 o 
  -6   5   4       78.47       76.44     16.59 o 
  -5   5   4      277.62      304.40      8.30 o 
  -4   5   4       10.62       17.85      3.17 o 
  -3   5   4        0.13        0.00      2.01 o 
  -2   5   4      493.53      467.81     14.99 o 
  -1   5   4      376.60      392.46      8.32 o 
   0   5   4        1.08        1.00      1.03 o 
   1   5   4      696.82      689.52      9.75 o 
   2   5   4       14.34       22.72      2.53 o 
   3   5   4      333.06      351.18      8.16 o 
   4   5   4      289.46      294.06      7.97 o 
   5   5   4       87.43       91.40      5.12 o 
   6   5   4        4.82        7.39      2.95 o 
   7   5   4      282.94      292.43     11.58 o 
   8   5   4        9.04       11.00      5.87 o 
   9   5   4        5.28       -6.93      6.93 o 
 -12   6   4       22.75       18.57      7.19 o 
 -11   6   4      337.21      357.81     15.50 o 
 -10   6   4       62.07       72.99      6.31 o 
  -9   6   4       14.94       18.57      4.14 o 
  -8   6   4      419.54      383.81     10.46 o 
  -7   6   4      897.25      841.62     29.03 o 
  -6   6   4      339.75      360.74     14.66 o 
  -5   6   4      182.58      188.68      4.73 o 
  -4   6   4      245.38      224.74      8.53 o 
  -3   6   4      753.83      731.36     17.77 o 
  -2   6   4      359.04      373.21     11.25 o 
  -1   6   4      787.10      812.35     14.19 o 
   0   6   4      135.64      168.60      5.57 o 
   1   6   4       29.18       25.50      2.13 o 
   2   6   4       12.74        9.93      2.07 o 
   3   6   4       90.33       97.17      4.62 o 
   4   6   4       80.75       76.59      4.52 o 
   5   6   4     1227.87     1164.93     19.93 o 
   6   6   4        4.09        7.70      4.62 o 
   7   6   4       52.13       48.20      5.79 o 
   8   6   4      323.83      325.12     14.92 o 
   9   6   4       52.51       60.14     10.66 o 
 -12   7   4       71.53       84.42      9.68 o 
 -11   7   4       12.66        1.32      5.08 o 
 -10   7   4      126.71      146.77      7.97 o 
  -9   7   4       17.46       20.98      4.12 o 
  -8   7   4      105.41      115.47     12.19 o 
  -7   7   4        9.21        4.52      5.66 o 
  -6   7   4     2152.25     2136.15     51.94 o 
  -5   7   4       21.57       17.77      2.10 o 
  -4   7   4     2935.61     2802.50     52.61 o 
  -3   7   4       94.27      106.80      6.27 o 
  -2   7   4     1676.04     1654.47     33.59 o 
  -1   7   4       12.77       17.54      2.11 o 
   0   7   4      107.96      105.01      3.26 o 
   1   7   4      337.02      296.57      6.97 o 
   2   7   4       33.19       28.73      5.06 o 
   3   7   4       56.57       53.44      4.61 o 
   4   7   4       27.71       32.01      3.47 o 
   5   7   4      290.93      300.97      8.71 o 
   6   7   4      265.90      277.18      9.44 o 
   7   7   4      340.92      354.81     20.35 o 
   8   7   4        1.31       -1.91      5.07 o 
   9   7   4      132.40      139.58     14.12 o 
 -12   8   4       12.63       12.54      6.50 o 
 -11   8   4       53.15       54.27      7.66 o 
 -10   8   4        1.03        7.32      4.03 o 
  -9   8   4       49.48       52.36      5.07 o 
  -8   8   4       48.50       53.94      7.47 o 
  -7   8   4      203.46      212.02     12.26 o 
  -6   8   4     1703.31     1626.57     34.38 o 
  -5   8   4      469.38      399.95      8.24 o 
  -4   8   4      373.82      368.24     11.71 o 
  -3   8   4       62.20       69.32      5.38 o 
  -2   8   4      126.40      116.88      4.66 o 
  -1   8   4      104.92       74.78      2.53 o 
   0   8   4     2323.10     2441.79     36.51 o 
   1   8   4     1020.92     1061.36     16.62 o 
   2   8   4       37.82       37.70      3.32 o 
   3   8   4      237.97      252.64      7.25 o 
   4   8   4      593.66      566.96     12.03 o 
   5   8   4       24.92       31.87      3.65 o 
   6   8   4      178.22      180.39     10.34 o 
   7   8   4       41.75       35.66      6.79 o 
   8   8   4      133.74      119.22     10.13 o 
   9   8   4        0.01       -1.13      7.47 o 
 -12   9   4       12.07        7.71      5.97 o 
 -11   9   4        3.21       -4.14      4.76 o 
 -10   9   4      390.57      401.00     20.79 o 
  -9   9   4       31.82       34.91      4.61 o 
  -8   9   4       12.39       13.47      5.43 o 
  -7   9   4        7.96        9.76      5.04 o 
  -6   9   4       84.40       84.08      5.12 o 
  -5   9   4       28.07       36.38      2.74 o 
  -4   9   4        7.66        5.02      2.80 o 
  -3   9   4      113.77      113.88      6.69 o 
  -2   9   4       32.87       33.99      3.12 o 
  -1   9   4       10.70       11.51      1.48 o 
   0   9   4       47.05       45.98      3.34 o 
   1   9   4       83.39       78.30      3.99 o 
   2   9   4        0.18       -2.13      2.34 o 
   3   9   4      234.95      203.16      6.63 o 
   4   9   4      497.96      455.47     14.55 o 
   5   9   4       82.70       77.21      5.02 o 
   6   9   4      415.84      402.17     15.37 o 
   7   9   4      166.31      153.06     10.72 o 
   8   9   4       28.12       23.30      9.40 o 
   9   9   4      122.73      108.33     21.87 o 
 -12  10   4       10.09       20.10      8.88 o 
 -11  10   4       26.51       17.39      6.45 o 
 -10  10   4        6.95        1.22      4.85 o 
  -9  10   4      172.07      180.29      9.50 o 
  -8  10   4       26.10       26.21      8.67 o 
  -7  10   4      603.32      562.92     21.59 o 
  -6  10   4       61.28       70.56      5.39 o 
  -5  10   4        4.95        4.42      2.15 o 
  -4  10   4        8.43        9.19      2.20 o 
  -3  10   4     1441.43     1375.16     19.31 o 
  -2  10   4      158.31      131.17      4.18 o 
  -1  10   4      105.92      103.99      3.45 o 
   0  10   4     1371.19     1360.03     20.17 o 
   1  10   4      756.80      801.03     13.88 o 
   2  10   4      354.60      350.53      8.46 o 
   3  10   4       11.56       10.22      2.63 o 
   4  10   4       52.12       56.44      4.83 o 
   5  10   4        0.03       -3.00      3.00 o 
   6  10   4      214.47      212.52     24.21 o 
   7  10   4        1.51        3.51      5.36 o 
   8  10   4      159.15      176.04     15.21 o 
   9  10   4        9.67        1.41      7.95 o 
 -11  11   4       21.82       17.58      9.37 o 
 -10  11   4        0.91        1.83      5.26 o 
  -9  11   4       56.32       56.97      7.74 o 
  -8  11   4      108.45      111.47     10.39 o 
  -7  11   4       62.32       73.11      8.79 o 
  -6  11   4      587.25      549.91     15.18 o 
  -5  11   4      283.23      272.36      9.60 o 
  -4  11   4     1749.52     1756.42     30.03 o 
  -3  11   4      227.67      227.22      5.57 o 
  -2  11   4      539.47      529.91     10.31 o 
  -1  11   4      221.43      232.72      7.66 o 
   0  11   4      114.11      114.53      4.58 o 
   1  11   4      282.54      256.49      7.03 o 
   2  11   4      492.55      514.55     10.81 o 
   3  11   4       14.30       12.16      2.77 o 
   4  11   4      107.45       96.42      5.22 o 
   5  11   4      234.89      238.95     21.13 o 
   6  11   4      122.68      128.98      9.58 o 
   7  11   4      368.92      355.23     15.51 o 
   8  11   4       22.55       24.05      7.25 o 
   9  11   4        7.87       14.33     12.82 o 
 -11  12   4       52.28       57.49     10.09 o 
 -10  12   4      137.11      127.85     10.13 o 
  -9  12   4        3.34        3.52      6.14 o 
  -8  12   4       21.61        6.56     13.20 o 
  -7  12   4       26.65       19.73      6.14 o 
  -6  12   4       70.87       60.61      5.53 o 
  -5  12   4      681.45      639.58     16.71 o 
  -4  12   4       56.28       50.75      4.47 o 
  -3  12   4       12.24       11.13      2.37 o 
  -2  12   4       92.25      108.47      5.14 o 
  -1  12   4      103.12       99.02      4.74 o 
   0  12   4        9.10       10.92      2.31 o 
   1  12   4        0.14       -2.02      2.02 o 
   2  12   4       82.15       67.15      6.80 o 
   3  12   4      187.54      186.19      7.08 o 
   4  12   4       81.97       60.84      8.23 o 
   5  12   4      107.49      119.58      8.91 o 
   6  12   4       15.53       10.34      7.52 o 
   7  12   4        4.36        0.96      5.79 o 
   8  12   4       35.14       33.58      7.81 o 
 -11  13   4       24.63       31.56     13.95 o 
 -10  13   4       57.44       79.94     16.59 o 
  -9  13   4        0.01       -5.25      5.25 o 
  -8  13   4       24.63       26.16      6.87 o 
  -7  13   4      106.03      108.32      7.74 o 
  -6  13   4       18.01       16.19      4.17 o 
  -5  13   4       31.86       30.72      4.67 o 
  -4  13   4       96.01      108.29      7.93 o 
  -3  13   4       80.20       82.92      5.37 o 
  -2  13   4      117.73      123.47      5.78 o 
  -1  13   4       74.63       79.96      7.09 o 
   0  13   4      170.85      162.70      6.41 o 
   1  13   4      963.82      881.80     21.64 o 
   2  13   4       24.60       31.74      3.36 o 
   3  13   4      437.96      436.04     11.54 o 
   4  13   4        0.05        5.90      4.14 o 
   5  13   4       55.91       31.64      6.10 o 
   6  13   4      221.95      201.06     11.92 o 
   7  13   4       46.19       52.08      7.81 o 
   8  13   4       38.75       21.66      7.43 o 
 -10  14   4       17.50       16.59     12.82 o 
  -9  14   4       22.47       29.41     12.07 o 
  -8  14   4      266.91      267.36     16.00 o 
  -7  14   4      170.30      159.55      9.30 o 
  -6  14   4       11.95        8.30      8.89 o 
  -5  14   4      374.94      384.40     12.86 o 
  -4  14   4      170.24      174.75      8.30 o 
  -3  14   4      103.11       84.53      5.54 o 
  -2  14   4      262.08      271.39     10.37 o 
  -1  14   4       50.22       50.50      6.26 o 
   0  14   4     1012.04      980.74     18.74 o 
   1  14   4      518.80      533.98     13.57 o 
   2  14   4      113.68      127.39      6.33 o 
   3  14   4       79.84       72.01      6.08 o 
   4  14   4      483.98      494.38     31.30 o 
   5  14   4        4.63        4.71      4.75 o 
   6  14   4      337.49      364.52     20.74 o 
   7  14   4        2.06        1.09      5.63 o 
   8  14   4      122.47      114.29     12.99 o 
 -10  15   4       14.34       36.20     14.33 o 
  -9  15   4        0.77        1.51      9.05 o 
  -8  15   4       78.62       73.15     14.33 o 
  -7  15   4       16.96       11.02      4.37 o 
  -6  15   4       29.04       33.61      5.28 o 
  -5  15   4      243.84      245.02     16.16 o 
  -4  15   4       15.29       19.03      4.66 o 
  -3  15   4      613.47      611.99     15.57 o 
  -2  15   4        4.03        3.93      3.51 o 
  -1  15   4      694.22      684.62     16.40 o 
   0  15   4      109.41      116.67      6.73 o 
   1  15   4        0.16        3.70      3.59 o 
   2  15   4      201.44      241.77     11.40 o 
   3  15   4       47.68       55.41      8.82 o 
   4  15   4       29.37       29.60      5.82 o 
   5  15   4      148.48      162.02     13.00 o 
   6  15   4        3.06        3.48      5.38 o 
   7  15   4       85.25       68.87      8.69 o 
  -9  16   4        2.51        8.30     10.56 o 
  -8  16   4       29.79       30.92     12.07 o 
  -7  16   4       90.79       90.85     18.10 o 
  -6  16   4      105.84      103.06     10.72 o 
  -5  16   4       65.55       70.66      6.81 o 
  -4  16   4      225.90      237.17     10.48 o 
  -3  16   4      528.65      539.53     16.47 o 
  -2  16   4      545.47      575.74     33.68 o 
  -1  16   4      103.59      110.91      7.95 o 
   0  16   4      151.05      173.24     11.29 o 
   1  16   4      810.10      772.10     21.54 o 
   2  16   4        5.40        8.42      8.03 o 
   3  16   4      241.11      226.49     27.43 o 
   4  16   4        8.50        5.77      4.70 o 
   5  16   4        1.24        0.57      4.63 o 
   6  16   4        3.41       -0.22      5.29 o 
   7  16   4        0.63        8.76      6.27 o 
  -9  17   4       13.52       46.00     14.33 o 
  -8  17   4       29.38       23.38     12.07 o 
  -7  17   4      105.60       98.84      9.90 o 
  -6  17   4      386.72      396.27     34.69 o 
  -5  17   4        9.88        5.13      5.02 o 
  -4  17   4      180.49      197.59     11.99 o 
  -3  17   4       95.15       89.73      9.43 o 
  -2  17   4        0.04       -0.80      4.81 o 
  -1  17   4      101.54      108.62      9.12 o 
   0  17   4      367.94      333.04     30.54 o 
   1  17   4      168.43      182.18     13.20 o 
   2  17   4        1.68        7.92      5.58 o 
   3  17   4      144.06      153.53     19.66 o 
   4  17   4        0.96        1.70      5.71 o 
   5  17   4       68.26       70.82      7.92 o 
   6  17   4        1.13        0.35      5.73 o 
   7  17   4      344.84      392.90     29.41 o 
  -8  18   4       46.77       43.74     14.33 o 
  -7  18   4       21.15       34.67     13.95 o 
  -6  18   4      105.27      116.86     12.44 o 
  -5  18   4       78.58       96.93     16.21 o 
  -4  18   4      413.10      368.71     17.00 o 
  -3  18   4      523.69      532.90     20.62 o 
  -2  18   4       70.15       53.54      6.63 o 
  -1  18   4        1.77        0.14      4.78 o 
   0  18   4      136.16      120.66     10.38 o 
   1  18   4        2.12        8.46      5.71 o 
   2  18   4      225.57      265.45     25.64 o 
   3  18   4       78.91       82.64      9.90 o 
   4  18   4       64.05       72.27     10.93 o 
   5  18   4       40.49       50.72      9.96 o 
   6  18   4      244.08      332.40     69.76 o 
  -8  19   4       10.60       24.13     12.82 o 
  -7  19   4       65.97       88.04     33.56 o 
  -6  19   4       18.08       19.55      6.84 o 
  -5  19   4        0.17        3.02      6.79 o 
  -4  19   4      135.72      130.04     10.73 o 
  -3  19   4      196.14      193.17     36.20 o 
  -2  19   4       20.92       14.47      5.35 o 
  -1  19   4       25.09       22.59      6.07 o 
   0  19   4        1.98       -3.63      5.24 o 
   1  19   4       10.95       -1.71      5.24 o 
   2  19   4        0.12        7.04     10.56 o 
   3  19   4        8.18        9.65      6.27 o 
   4  19   4       61.87       62.03     10.56 o 
   5  19   4       57.00       53.66     10.14 o 
  -7  20   4       85.97       85.61     10.60 o 
  -6  20   4       20.14       18.88      6.84 o 
  -5  20   4      166.08      177.72     13.20 o 
  -4  20   4      124.18      104.71     22.62 o 
  -3  20   4       24.86       35.04      7.08 o 
  -2  20   4       24.22       20.63      5.93 o 
  -1  20   4       20.82       27.88     10.93 o 
   0  20   4       20.22       16.12      6.67 o 
   1  20   4      144.97      129.30     12.44 o 
   2  20   4        1.53        4.71      5.92 o 
   3  20   4       53.47       59.72      9.35 o 
   4  20   4        7.96        6.67      6.39 o 
   5  20   4       12.72       -3.02      8.30 o 
  -7  21   4        1.66       -6.79      6.79 o 
  -6  21   4      283.63      295.78     36.20 o 
  -5  21   4       30.89       31.20      7.39 o 
  -4  21   4      186.38      183.67     25.64 o 
  -3  21   4       53.73       55.05      8.78 o 
  -2  21   4       38.47       29.11      6.96 o 
  -1  21   4       26.28       40.09      7.43 o 
   0  21   4       56.51       52.70      8.53 o 
   1  21   4       17.43       16.59      9.05 o 
   2  21   4       38.15       51.65     18.85 o 
   3  21   4        4.83        8.52      6.50 o 
   4  21   4       36.52       33.71      9.05 o 
  -6  22   4       17.60       21.87      9.80 o 
  -5  22   4       43.58       40.87      8.88 o 
  -4  22   4       27.74       36.83      7.95 o 
  -3  22   4       49.64       54.87      9.02 o 
  -2  22   4       91.64      111.96     17.34 o 
  -1  22   4       67.42       70.57      8.73 o 
   0  22   4        0.07        0.87      5.56 o 
   1  22   4        3.31        0.92      6.13 o 
   2  22   4        7.89        9.86      7.08 o 
   3  22   4       24.65       23.38     10.56 o 
  -4  23   4        8.41       17.34      9.05 o 
  -3  23   4        0.13        4.69      6.50 o 
  -2  23   4        3.43        3.47      6.27 o 
  -1  23   4       52.23       78.15     18.20 o 
   0  23   4       19.39       12.11      6.87 o 
   1  23   4        3.85       11.05      9.80 o 
  -2  24   4       17.74       22.62      9.80 o 
  -1  24   4      152.57      179.48     18.10 o 
 -12   1   5        9.85        8.93      6.65 o 
 -11   1   5      184.14      223.55     14.66 o 
 -10   1   5       80.07       75.87     15.46 o 
  -9   1   5       79.97       82.74      8.25 o 
  -8   1   5      121.10      138.92      9.07 o 
  -7   1   5      569.82      534.44     18.61 o 
  -6   1   5        7.90       11.67      2.88 o 
  -5   1   5      265.93      278.83      6.10 o 
  -4   1   5       19.79       27.79      1.93 o 
  -3   1   5        0.19       -1.01      1.25 o 
  -2   1   5      101.93      114.09      3.35 o 
  -1   1   5      373.36      376.06      6.79 o 
   0   1   5       66.65       64.97      4.27 o 
   1   1   5        0.17       -0.18      1.55 o 
   2   1   5      492.40      516.00     10.48 o 
   3   1   5      168.01      173.08      6.63 o 
   4   1   5      110.37      108.55      5.32 o 
   5   1   5      200.90      202.36     10.85 o 
   6   1   5      964.68      962.25     27.97 o 
   7   1   5        7.50        0.59      4.35 o 
   8   1   5       67.25       68.38      8.56 o 
   9   1   5        5.18        4.52      8.00 o 
 -12   2   5      156.73      184.69     22.25 o 
 -11   2   5       23.45       40.16      7.72 o 
 -10   2   5      323.14      347.67     16.50 o 
  -9   2   5      110.32      117.25      9.32 o 
  -8   2   5        7.31       19.07      3.21 o 
  -7   2   5       17.28        8.72      3.27 o 
  -6   2   5      190.90      161.28      6.64 o 
  -5   2   5      345.43      363.05     14.91 o 
  -4   2   5       21.20       23.85      4.57 o 
  -3   2   5      491.15      473.56      8.30 o 
  -2   2   5        5.47        6.62      1.60 o 
  -1   2   5      176.00      183.67      4.10 o 
   0   2   5     1621.79     1689.35     29.79 o 
   1   2   5       88.65       85.83      3.90 o 
   2   2   5       44.75       38.61      3.16 o 
   3   2   5      451.03      437.01      9.96 o 
   4   2   5      563.46      573.71     12.27 o 
   5   2   5      100.93      111.34      5.78 o 
   6   2   5       36.75       40.25      5.66 o 
   7   2   5      477.55      502.37     23.79 o 
   8   2   5        3.36        4.47      5.94 o 
   9   2   5      272.09      283.98     29.79 o 
 -12   3   5       41.59       43.36      9.80 o 
 -11   3   5        2.54       -1.51      5.04 o 
 -10   3   5        0.04        8.30      5.33 o 
  -9   3   5        0.07        4.89      3.04 o 
  -8   3   5        5.40        4.64      2.47 o 
  -7   3   5      211.35      184.03      9.59 o 
  -6   3   5       25.33       22.47      3.29 o 
  -5   3   5        3.88        3.28      1.35 o 
  -4   3   5      158.18      144.60      6.95 o 
  -3   3   5       15.31       12.82      1.97 o 
  -2   3   5        0.04        1.66      1.54 o 
  -1   3   5       51.43       49.47      2.25 o 
   0   3   5      624.34      578.91     10.15 o 
   1   3   5       10.58        8.87      2.05 o 
   2   3   5      338.63      328.73      7.96 o 
   3   3   5        6.74       10.83      2.63 o 
   4   3   5        7.50        9.48      2.74 o 
   5   3   5       72.31       79.15      5.64 o 
   6   3   5      143.89      149.74      8.76 o 
   7   3   5        7.80        8.23      4.97 o 
   8   3   5       95.30       97.08      9.86 o 
   9   3   5       29.62       34.63     10.56 o 
 -12   4   5       84.22       79.16     10.84 o 
 -11   4   5       37.52       22.62      7.47 o 
 -10   4   5      218.60      235.49     18.85 o 
  -9   4   5       11.56       14.05      3.67 o 
  -8   4   5      196.61      195.46      6.88 o 
  -7   4   5        1.56        5.92      2.99 o 
  -6   4   5      174.05      169.55      6.75 o 
  -5   4   5        2.87        2.50      2.44 o 
  -4   4   5      251.47      248.91      9.06 o 
  -3   4   5      412.77      403.35     10.88 o 
  -2   4   5      223.90      239.74      6.59 o 
  -1   4   5       87.74       95.91      2.96 o 
   0   4   5        3.57        2.23      1.52 o 
   1   4   5       87.54       85.35      5.34 o 
   2   4   5      676.35      687.61     12.79 o 
   3   4   5       19.63       14.40      2.68 o 
   4   4   5      220.00      203.16      7.15 o 
   5   4   5       14.62       15.26      3.47 o 
   6   4   5       41.90       38.61      5.74 o 
   7   4   5      131.43      117.13      8.75 o 
   8   4   5        5.21        4.78      6.17 o 
   9   4   5        2.30       17.34     12.82 o 
 -12   5   5       48.56       57.87     17.72 o 
 -11   5   5      209.15      212.03     14.90 o 
 -10   5   5       24.08       22.28      8.06 o 
  -9   5   5      245.06      251.88      8.86 o 
  -8   5   5       60.59       62.65      4.16 o 
  -7   5   5       96.52      113.84      7.30 o 
  -6   5   5       31.80       38.23      4.57 o 
  -5   5   5      708.49      682.96     17.66 o 
  -4   5   5        0.02       -0.32      2.38 o 
  -3   5   5     1192.87     1160.69     25.72 o 
  -2   5   5      259.79      261.15     11.86 o 
  -1   5   5     1577.40     1525.43     19.44 o 
   0   5   5      367.67      373.92      7.10 o 
   1   5   5      653.94      639.15     12.15 o 
   2   5   5       10.11        5.50      2.28 o 
   3   5   5        5.74        5.81      2.38 o 
   4   5   5      283.90      273.74     10.06 o 
   5   5   5      220.30      219.82      8.42 o 
   6   5   5       47.54       51.84      5.98 o 
   7   5   5       10.94        8.09      5.50 o 
   8   5   5       54.11       48.21      8.25 o 
   9   5   5       11.55        9.05     12.07 o 
 -12   6   5       11.59       19.96      7.95 o 
 -11   6   5       28.30       38.57      9.05 o 
 -10   6   5       62.92       71.53      7.15 o 
  -9   6   5       65.87       76.44      5.51 o 
  -8   6   5      273.75      309.00     11.39 o 
  -7   6   5       15.11        9.09      6.94 o 
  -6   6   5       86.94       86.59      7.50 o 
  -5   6   5      492.35      468.95     14.19 o 
  -4   6   5     1133.78     1066.18     24.28 o 
  -3   6   5      147.16      149.47      8.39 o 
  -2   6   5     1128.93     1094.16     22.05 o 
  -1   6   5      123.44      124.27      4.05 o 
   0   6   5      405.70      416.57      7.60 o 
   1   6   5       97.20       89.22      4.10 o 
   2   6   5      280.08      279.00      7.55 o 
   3   6   5      613.01      642.46     13.65 o 
   4   6   5       75.26       72.84      4.70 o 
   5   6   5       49.81       56.00      4.97 o 
   6   6   5       80.35       87.65      6.30 o 
   7   6   5        1.56       -3.98      4.75 o 
   8   6   5      240.38      239.31     15.41 o 
   9   6   5      107.55       72.40     17.34 o 
 -12   7   5       35.44       35.31      9.02 o 
 -11   7   5      104.15      107.82      9.19 o 
 -10   7   5       38.35       41.97      5.26 o 
  -9   7   5       96.73       90.07      5.83 o 
  -8   7   5       47.46       46.15      5.29 o 
  -7   7   5       28.62       27.03      4.75 o 
  -6   7   5      255.69      232.47     10.01 o 
  -5   7   5       61.16       64.34      5.73 o 
  -4   7   5      807.81      808.20     20.27 o 
  -3   7   5      291.85      279.86     10.51 o 
  -2   7   5      409.22      384.23     11.15 o 
  -1   7   5       58.33       58.90      3.49 o 
   0   7   5      131.92      137.82      4.61 o 
   1   7   5       42.12       36.68      3.28 o 
   2   7   5       92.70       94.93      4.77 o 
   3   7   5       72.15       75.93      4.59 o 
   4   7   5      411.07      414.51     11.22 o 
   5   7   5      257.25      234.76      8.87 o 
   6   7   5       16.01       17.82      4.95 o 
   7   7   5       21.48       19.63      6.20 o 
   8   7   5      106.84       99.53     10.30 o 
 -12   8   5       46.67       60.29      9.85 o 
 -11   8   5        4.08       17.59      5.90 o 
 -10   8   5       77.30       75.73      6.28 o 
  -9   8   5       17.33       13.42      3.53 o 
  -8   8   5      410.03      451.80     18.66 o 
  -7   8   5       51.64       40.26     14.33 o 
  -6   8   5      152.50      150.54      6.14 o 
  -5   8   5        4.80        2.00      3.17 o 
  -4   8   5      551.85      541.57     15.80 o 
  -3   8   5      141.64      145.10      8.60 o 
  -2   8   5     1197.45     1191.80     24.06 o 
  -1   8   5      345.09      331.82      7.81 o 
   0   8   5      214.45      225.28      6.10 o 
   1   8   5       75.83       77.62      4.10 o 
   2   8   5       31.79       35.00      3.31 o 
   3   8   5      265.54      250.72      7.62 o 
   4   8   5       94.89      101.93      7.08 o 
   5   8   5        6.77        8.47      3.53 o 
   6   8   5       87.32       79.54      6.94 o 
   7   8   5      127.37      132.73     10.43 o 
   8   8   5       11.98        9.80      6.81 o 
 -11   9   5      789.22      844.85     54.16 o 
 -10   9   5      171.42      184.36     25.33 o 
  -9   9   5        0.22        0.02      3.10 o 
  -8   9   5        3.21        8.48      5.25 o 
  -7   9   5        1.44        5.45      4.71 o 
  -6   9   5        7.69        9.91      4.24 o 
  -5   9   5      937.44      949.31     23.33 o 
  -4   9   5      234.03      221.81     11.53 o 
  -3   9   5     2147.06     2102.11     42.88 o 
  -2   9   5      532.77      520.14     14.00 o 
  -1   9   5      705.00      692.94     11.87 o 
   0   9   5      869.78      876.03     16.64 o 
   1   9   5      710.35      702.33     12.97 o 
   2   9   5      213.89      195.77      6.54 o 
   3   9   5      244.04      239.97      7.60 o 
   4   9   5       60.66       56.90      4.87 o 
   5   9   5       41.58       31.68      4.36 o 
   6   9   5        7.77        1.24      4.75 o 
   7   9   5       67.10       49.16      7.81 o 
   8   9   5      319.53      356.13     17.12 o 
 -11  10   5       29.25       49.79      7.87 o 
 -10  10   5       21.46       35.92     11.66 o 
  -9  10   5       97.30      106.10      8.42 o 
  -8  10   5      212.65      230.80     13.86 o 
  -7  10   5       10.61        6.47      4.88 o 
  -6  10   5       75.55       76.68      5.22 o 
  -5  10   5      900.87      894.10     20.01 o 
  -4  10   5      543.83      515.70     22.55 o 
  -3  10   5       66.14       61.80      5.79 o 
  -2  10   5      921.58      923.85     20.51 o 
  -1  10   5       11.89       13.69      2.62 o 
   0  10   5       24.00       25.74      3.40 o 
   1  10   5       90.28       91.82      5.23 o 
   2  10   5      101.94      103.54      5.11 o 
   3  10   5      108.43      121.63      5.81 o 
   4  10   5       72.45       76.24      5.50 o 
   5  10   5        3.79       -2.26      4.80 o 
   6  10   5       27.70       13.10      5.73 o 
   7  10   5       14.42        8.71     13.61 o 
   8  10   5      251.59      213.61     22.62 o 
 -11  11   5       23.04       18.26      6.75 o 
 -10  11   5       93.78      104.01      9.30 o 
  -9  11   5        0.08       -1.22      8.30 o 
  -8  11   5        1.04        9.63      7.16 o 
  -7  11   5       44.16       45.90     12.82 o 
  -6  11   5       62.04       58.97      6.90 o 
  -5  11   5      167.00      166.97      7.08 o 
  -4  11   5      274.75      285.57     11.21 o 
  -3  11   5        0.28        1.99      3.21 o 
  -2  11   5      254.71      257.79      8.58 o 
  -1  11   5       72.70       76.13      4.55 o 
   0  11   5      329.76      307.64      9.02 o 
   1  11   5        4.74        2.43      2.46 o 
   2  11   5      336.46      313.68     10.33 o 
   3  11   5       80.27       86.40      6.98 o 
   4  11   5        2.90        2.54      3.80 o 
   5  11   5        0.44        4.64      4.63 o 
   6  11   5      141.39      118.68      9.86 o 
   7  11   5        8.63        5.90      6.10 o 
   8  11   5       43.39       36.26      9.85 o 
 -11  12   5       11.19        3.94      5.90 o 
 -10  12   5        2.59        2.43      4.93 o 
  -9  12   5        4.97        0.51      5.58 o 
  -8  12   5      261.87      283.08     25.26 o 
  -7  12   5        5.18        2.75      3.58 o 
  -6  12   5      135.70      145.37     10.35 o 
  -5  12   5        9.92       14.07      4.38 o 
  -4  12   5      148.13      160.12      6.70 o 
  -3  12   5       63.39       56.76      4.02 o 
  -2  12   5      923.30      913.60     17.20 o 
  -1  12   5      421.99      421.24     10.58 o 
   0  12   5      480.73      476.95     12.56 o 
   1  12   5        6.50        8.61      2.90 o 
   2  12   5       62.63       56.13      4.82 o 
   3  12   5      550.68      521.90     17.74 o 
   4  12   5       70.08       61.07      8.71 o 
   5  12   5       46.56       49.88      7.07 o 
   6  12   5      158.56      154.71     11.36 o 
   7  12   5      235.17      216.92     20.20 o 
 -10  13   5        4.90       14.77      5.73 o 
  -9  13   5       10.59       17.18      9.05 o 
  -8  13   5        1.98       11.98      6.52 o 
  -7  13   5      325.11      313.49     12.41 o 
  -6  13   5        1.01        2.32      3.17 o 
  -5  13   5      144.99      146.64      7.59 o 
  -4  13   5       21.86       18.27      5.55 o 
  -3  13   5      162.10      160.52     10.78 o 
  -2  13   5      119.15      123.55      5.62 o 
  -1  13   5      155.25      158.71      8.93 o 
   0  13   5      117.03      112.99      5.87 o 
   1  13   5      230.35      236.49     10.60 o 
   2  13   5       73.28       65.96      5.16 o 
   3  13   5        2.13       -1.51      3.86 o 
   4  13   5      125.10      155.98     17.34 o 
   5  13   5       60.68       55.62      7.49 o 
   6  13   5       11.53       19.04      6.50 o 
   7  13   5       99.30       95.96     10.12 o 
 -10  14   5       62.78       67.16     14.71 o 
  -9  14   5        3.77       11.37      6.69 o 
  -8  14   5        0.06        0.13      5.98 o 
  -7  14   5        3.39        9.91      4.39 o 
  -6  14   5        2.73        3.54      3.51 o 
  -5  14   5        5.82        8.64      3.48 o 
  -4  14   5        9.30       12.85      3.61 o 
  -3  14   5        3.13       -1.68      4.03 o 
  -2  14   5        1.34        4.13      2.71 o 
  -1  14   5       52.98       51.53      4.82 o 
   0  14   5       51.14       48.57      4.35 o 
   1  14   5       94.16      101.63      9.71 o 
   2  14   5        4.17        9.56      4.46 o 
   3  14   5      145.94      135.59     11.78 o 
   4  14   5       62.51       57.07      9.42 o 
   5  14   5       13.03        9.97      7.07 o 
   6  14   5        3.84       -3.41      6.52 o 
   7  14   5       10.36        8.40      7.72 o 
 -10  15   5       24.72       85.22     17.34 o 
  -9  15   5       51.65       70.10     10.92 o 
  -8  15   5        1.01        3.27      6.14 o 
  -7  15   5      163.26      190.65     10.25 o 
  -6  15   5       79.78       81.38      8.19 o 
  -5  15   5        0.04        1.74      3.32 o 
  -4  15   5       86.36       82.10      6.46 o 
  -3  15   5      256.22      289.09     10.27 o 
  -2  15   5       66.10       71.07      5.38 o 
  -1  15   5        0.09       -0.44      3.12 o 
   0  15   5      169.09      178.07     12.52 o 
   1  15   5      132.70      133.33      8.12 o 
   2  15   5       36.19       37.00      6.41 o 
   3  15   5        8.15       12.16      5.82 o 
   4  15   5      239.83      221.96     15.22 o 
   5  15   5        4.20       -0.85      5.98 o 
   6  15   5       14.61       14.18      8.15 o 
  -9  16   5       31.30       49.77     14.33 o 
  -8  16   5       85.00       91.25     17.34 o 
  -7  16   5        1.32        2.08      3.96 o 
  -6  16   5        9.33       14.33      4.63 o 
  -5  16   5      104.11       91.05     13.02 o 
  -4  16   5      161.14      172.55      9.16 o 
  -3  16   5        9.18        6.83      3.67 o 
  -2  16   5        9.44        8.17      3.48 o 
  -1  16   5      294.76      305.95     14.80 o 
   0  16   5      268.84      275.75     17.89 o 
   1  16   5       11.51        8.54      8.67 o 
   2  16   5       68.69       67.80     17.72 o 
   3  16   5      127.25      125.18     12.07 o 
   4  16   5       52.62       60.42      9.42 o 
   5  16   5       84.84       76.92     16.59 o 
   6  16   5       13.79        3.02      9.05 o 
  -8  17   5       24.96        9.05     11.31 o 
  -7  17   5       62.89       51.67     12.07 o 
  -6  17   5       12.66        1.26      5.14 o 
  -5  17   5       92.80      103.25      9.41 o 
  -4  17   5        0.32        0.11      3.68 o 
  -3  17   5       46.49       50.20      6.20 o 
  -2  17   5       29.88       37.44      5.68 o 
  -1  17   5        6.78        0.00      4.72 o 
   0  17   5        0.01       -0.16      4.52 o 
   1  17   5        2.82       12.25      5.82 o 
   2  17   5      130.11      128.43     11.57 o 
   3  17   5       52.03       33.72      8.09 o 
   4  17   5       24.67       31.03     19.23 o 
   5  17   5        2.95       -1.17      7.07 o 
  -8  18   5      126.91      126.69     20.36 o 
  -7  18   5        2.30        2.82     10.56 o 
  -6  18   5       19.76       20.64      6.50 o 
  -5  18   5        7.23        8.11      5.82 o 
  -4  18   5      524.56      579.57     35.82 o 
  -3  18   5       71.19       69.96      8.22 o 
  -2  18   5        0.26       -0.46      4.84 o 
  -1  18   5       37.61       34.09      7.54 o 
   0  18   5        0.07       -1.71     12.07 o 
   1  18   5        4.82        8.14      5.92 o 
   2  18   5       88.16       74.40     12.82 o 
   3  18   5       40.65       49.51      9.05 o 
   4  18   5        9.11       17.06      8.67 o 
   5  18   5       26.12       19.61     10.56 o 
  -7  19   5      120.30      103.73     11.02 o 
  -6  19   5        0.66       -1.96      5.02 o 
  -5  19   5       21.56       32.78      7.18 o 
  -4  19   5       12.84       11.18      5.71 o 
  -3  19   5      364.75      411.38     18.69 o 
  -2  19   5       41.66       38.41      6.59 o 
  -1  19   5      102.36      126.92     24.89 o 
   0  19   5       25.30       19.10      6.75 o 
   1  19   5      150.30      142.43     17.72 o 
   2  19   5        2.93        5.28      6.14 o 
   3  19   5       41.43       40.23      8.78 o 
   4  19   5      135.22      110.86     15.84 o 
  -6  20   5       27.63       28.94      9.43 o 
  -5  20   5        5.37        5.09      6.14 o 
  -4  20   5       14.00       17.53     13.20 o 
  -3  20   5        7.21        6.32      5.82 o 
  -2  20   5       85.12       80.14     10.53 o 
  -1  20   5       45.51       49.06      8.53 o 
   0  20   5       42.20       22.66      7.18 o 
   1  20   5       16.86       20.21      7.18 o 
   2  20   5       31.36       39.93      8.67 o 
   3  20   5       51.13       49.02     11.31 o 
  -5  21   5       15.14       22.62      8.30 o 
  -4  21   5        5.32        5.13      6.27 o 
  -3  21   5       16.63        7.31     10.56 o 
  -2  21   5        0.84        1.25      5.46 o 
  -1  21   5        0.25        1.19      8.67 o 
   0  21   5        9.94       15.37     11.31 o 
   1  21   5       27.88       21.46      8.22 o 
   2  21   5        2.34        1.51      7.54 o 
  -4  22   5      106.35       98.79     13.57 o 
  -3  22   5        1.95        2.26      6.79 o 
  -2  22   5        4.85       -6.03      6.03 o 
  -1  22   5        0.58       -6.03      6.03 o 
   0  22   5      146.44      130.46     15.08 o 
   1  22   5       60.34       58.07     12.07 o 
 -12   0   6       68.40       97.28     15.08 o 
 -11   0   6      119.79      147.05     17.34 o 
 -10   0   6      224.12      253.38     19.61 o 
  -9   0   6       66.29       85.97     11.31 o 
  -8   0   6       53.17       50.53      9.05 o 
  -7   0   6       43.84       66.36      8.30 o 
  -5   0   6     2394.14     2228.26     53.26 o 
  -4   0   6     1357.32     1298.88     33.67 o 
  -3   0   6      651.90      819.93     18.92 o 
  -2   0   6        9.34       11.37      2.89 o 
  -1   0   6        3.14        1.32      2.54 o 
   0   0   6      586.16      635.45     16.69 o 
   1   0   6     1181.14     1157.43     26.58 o 
   2   0   6      490.98      472.77     14.76 o 
   3   0   6      281.84      289.55     11.98 o 
   4   0   6      208.00      209.35     13.06 o 
   5   0   6        4.77        3.02      5.33 o 
   6   0   6       96.11       96.55     11.20 o 
   7   0   6       71.57       63.64     16.97 o 
   8   0   6      173.69      148.56     21.12 o 
 -12   1   6        0.68        3.71      6.65 o 
 -11   1   6      140.78      164.53     12.76 o 
 -10   1   6       82.90       83.95     15.08 o 
  -9   1   6       29.50       37.00      9.05 o 
  -8   1   6        8.71        2.26      6.03 o 
  -7   1   6        2.03       -2.26      3.20 o 
  -6   1   6      206.18      191.39     16.21 o 
  -5   1   6      164.57      183.53      6.67 o 
  -4   1   6      865.60      824.82     18.91 o 
  -3   1   6       35.56       30.50      2.62 o 
  -2   1   6      118.47      120.07      5.40 o 
  -1   1   6      104.24      101.68      4.61 o 
   0   1   6       18.47       20.74      2.63 o 
   1   1   6        3.76        6.87      2.29 o 
   2   1   6       69.73       70.41      4.23 o 
   3   1   6      132.08      141.21      6.10 o 
   4   1   6        0.44        3.69      3.36 o 
   5   1   6       15.85       23.62      4.80 o 
   6   1   6        7.37        3.41      4.37 o 
   7   1   6       90.13       93.65      8.28 o 
   8   1   6        0.89        4.37      6.17 o 
 -12   2   6       12.35       10.50      7.18 o 
 -11   2   6       83.85      102.20     10.66 o 
 -10   2   6       43.43       56.69      7.95 o 
  -9   2   6        0.66        1.51      4.27 o 
  -8   2   6       58.73       56.02      4.63 o 
  -7   2   6        4.41        5.68      3.44 o 
  -6   2   6      558.63      535.97     14.26 o 
  -5   2   6      645.20      649.49     13.72 o 
  -4   2   6      498.72      493.56      9.01 o 
  -3   2   6       73.14       73.80      3.69 o 
  -2   2   6      191.82      199.99      6.02 o 
  -1   2   6       21.43       24.59      2.51 o 
   0   2   6      110.95      118.74      4.80 o 
   1   2   6      677.67      689.70     12.91 o 
   2   2   6        8.63        2.49      2.28 o 
   3   2   6       46.19       40.24      3.71 o 
   4   2   6        5.27        4.84      3.36 o 
   5   2   6        1.09        4.36      3.66 o 
   6   2   6       66.31       69.86      6.86 o 
   7   2   6        1.31       -3.21      4.52 o 
   8   2   6        0.66        3.38      6.20 o 
 -12   3   6       81.98       67.60     10.39 o 
 -11   3   6      152.89      163.71     12.76 o 
 -10   3   6      358.28      362.36     35.07 o 
  -9   3   6       93.94       79.61     12.01 o 
  -8   3   6      204.14      199.12      7.56 o 
  -7   3   6        8.72        5.86      3.44 o 
  -6   3   6       28.73       30.71      3.78 o 
  -5   3   6      244.97      257.32      6.06 o 
  -4   3   6      961.07      964.84     20.31 o 
  -3   3   6      128.70      138.74      6.58 o 
  -2   3   6      159.20      155.38      4.72 o 
  -1   3   6       97.47      114.70      6.35 o 
   0   3   6      878.37      905.43     15.28 o 
   1   3   6      267.72      276.27      7.49 o 
   2   3   6      352.11      365.13      9.07 o 
   3   3   6      424.48      415.61     11.07 o 
   4   3   6      234.26      231.85      9.42 o 
   5   3   6        0.37       -3.26      3.26 o 
   6   3   6        0.30       -2.26      3.89 o 
   7   3   6      185.75      173.47     10.63 o 
   8   3   6       34.96       30.54      9.60 o 
 -12   4   6      101.84       91.24     11.31 o 
 -11   4   6        1.01        0.57      5.66 o 
 -10   4   6        5.09        8.33      5.58 o 
  -9   4   6      206.14      205.81      9.04 o 
  -8   4   6       16.14       17.03      5.04 o 
  -7   4   6      181.98      210.36      8.74 o 
  -6   4   6       84.13       68.06      4.35 o 
  -5   4   6      202.65      182.85      8.79 o 
  -4   4   6       20.58       24.23      3.66 o 
  -3   4   6      111.91       99.86      5.91 o 
  -2   4   6        0.01       -1.19      1.61 o 
  -1   4   6      616.99      610.62     12.59 o 
   0   4   6       31.12       32.75      2.91 o 
   1   4   6      157.49      149.56      5.63 o 
   2   4   6      521.19      516.95     11.25 o 
   3   4   6      134.24      136.19      6.57 o 
   4   4   6       46.84       48.53      5.34 o 
   5   4   6        2.56        1.57      3.51 o 
   6   4   6       41.95       47.37      6.21 o 
   7   4   6       65.68       70.92      7.66 o 
   8   4   6       57.00       72.40     16.59 o 
 -11   5   6        1.28        4.25      5.79 o 
 -10   5   6        5.68        2.02      5.04 o 
  -9   5   6       28.88       32.88      4.37 o 
  -8   5   6       14.33       13.90      3.96 o 
  -7   5   6      130.39      118.00      6.11 o 
  -6   5   6        4.53        6.43      2.84 o 
  -5   5   6        1.31        2.86      2.99 o 
  -4   5   6       10.34       16.61      3.22 o 
  -3   5   6      106.87      102.85      6.21 o 
  -2   5   6      177.52      188.79      9.69 o 
  -1   5   6      981.95      962.67     17.44 o 
   0   5   6      159.49      158.15      6.24 o 
   1   5   6       58.20       66.45      4.13 o 
   2   5   6       12.04       10.71      2.71 o 
   3   5   6        0.14       -2.60      2.60 o 
   4   5   6       72.68       71.56      6.10 o 
   5   5   6       24.48       24.30      4.88 o 
   6   5   6       83.08       88.12      7.62 o 
   7   5   6        0.03       -2.84      5.36 o 
 -11   6   6       62.31       72.40      9.60 o 
 -10   6   6        3.90        1.07      5.04 o 
  -9   6   6      119.18      108.34      6.46 o 
  -8   6   6       40.98       62.01      5.99 o 
  -7   6   6      225.08      222.44      8.09 o 
  -6   6   6      159.38      187.09      9.06 o 
  -5   6   6      182.00      185.63      9.08 o 
  -4   6   6        9.78        4.93      2.72 o 
  -3   6   6      462.68      496.65     13.71 o 
  -2   6   6      438.84      477.81     13.37 o 
  -1   6   6      329.56      330.41      8.54 o 
   0   6   6       36.28       49.64      3.91 o 
   1   6   6      382.74      366.99     10.02 o 
   2   6   6      205.14      221.53      7.15 o 
   3   6   6      586.21      597.53     13.93 o 
   4   6   6        6.29        4.92      3.51 o 
   5   6   6        5.34        7.41      4.27 o 
   6   6   6      156.74      163.36     13.06 o 
   7   6   6        2.69       -4.27      5.22 o 
 -11   7   6       20.91       14.71      6.93 o 
 -10   7   6      142.40      146.03     11.70 o 
  -9   7   6        0.06       -0.83      3.40 o 
  -8   7   6      692.47      698.73     19.63 o 
  -7   7   6       39.11       44.56      6.56 o 
  -6   7   6      463.05      476.18     22.67 o 
  -5   7   6        0.34        1.78      4.15 o 
  -4   7   6      340.53      316.58     10.70 o 
  -3   7   6      203.24      193.61     10.23 o 
  -2   7   6      349.29      337.12     11.13 o 
  -1   7   6       53.95       57.78      3.73 o 
   0   7   6     1036.88      984.90     20.97 o 
   1   7   6      333.58      331.00      9.67 o 
   2   7   6      253.40      258.85      8.98 o 
   3   7   6      237.48      222.81      8.45 o 
   4   7   6      185.29      184.74      9.19 o 
   5   7   6        9.41        9.27      5.27 o 
   6   7   6       50.21       55.83      6.97 o 
   7   7   6       61.15       46.14      8.10 o 
 -11   8   6        3.18        1.80      6.11 o 
 -10   8   6        0.16       -2.00      5.25 o 
  -9   8   6      190.15      206.85     13.74 o 
  -8   8   6      128.55      127.69      8.10 o 
  -7   8   6       24.10       21.08      6.03 o 
  -6   8   6      100.48      119.53      7.93 o 
  -5   8   6      160.92      142.48      8.65 o 
  -4   8   6        9.48       17.20      3.60 o 
  -3   8   6       87.10       84.81      6.10 o 
  -2   8   6       52.00       56.43      5.35 o 
  -1   8   6     1948.60     1951.35     31.03 o 
   0   8   6        5.30        4.26      2.62 o 
   1   8   6      386.20      407.82     11.02 o 
   2   8   6       95.56       95.70      5.89 o 
   3   8   6      226.81      211.79      9.55 o 
   4   8   6      153.69      151.18      8.43 o 
   5   8   6       95.18       95.19      7.62 o 
   6   8   6        9.92       11.36      6.41 o 
   7   8   6       51.85       67.83      9.12 o 
 -11   9   6       47.33       54.08      9.02 o 
 -10   9   6       29.40       26.34      7.41 o 
  -9   9   6       18.11       31.10      5.65 o 
  -8   9   6       11.22       16.20      5.98 o 
  -7   9   6       28.17       33.95      6.87 o 
  -6   9   6        1.93        6.57      4.51 o 
  -5   9   6       40.68       41.29      5.47 o 
  -4   9   6      499.70      463.09     13.50 o 
  -3   9   6      222.97      257.60     10.02 o 
  -2   9   6      117.49      118.89      7.16 o 
  -1   9   6       61.56       69.47      4.47 o 
   0   9   6       38.13       33.32      3.69 o 
   1   9   6      124.23      119.64      6.21 o 
   2   9   6       32.13       28.41      4.68 o 
   3   9   6       35.09       44.47      5.42 o 
   4   9   6        0.64       -0.96      4.67 o 
   5   9   6       12.53        7.91      4.54 o 
   6   9   6        9.09        7.89      6.20 o 
   7   9   6       36.15       17.50      8.79 o 
 -10  10   6       21.09       25.64      6.19 o 
  -9  10   6      136.91      134.41     13.73 o 
  -8  10   6      131.59      148.80     12.23 o 
  -7  10   6       39.05       56.91      8.00 o 
  -6  10   6        5.81        3.85      6.03 o 
  -5  10   6      263.08      249.04     14.06 o 
  -4  10   6       60.86       59.99      5.62 o 
  -3  10   6      398.53      408.14     13.11 o 
  -2  10   6      475.13      483.29     11.06 o 
  -1  10   6      646.82      671.09     14.26 o 
   0  10   6       55.73       54.91      4.48 o 
   1  10   6       69.43       75.54      7.78 o 
   2  10   6        0.83       -0.04      3.16 o 
   3  10   6       40.91       40.34      6.10 o 
   4  10   6      136.55      144.92     10.07 o 
   5  10   6       32.57       34.64      8.48 o 
   6  10   6       47.98       61.88     10.92 o 
 -10  11   6       90.28      101.94      9.06 o 
  -9  11   6        7.23        7.93      5.08 o 
  -8  11   6      391.06      420.12     19.71 o 
  -7  11   6      152.46      153.38     26.02 o 
  -6  11   6      287.46      257.65     17.66 o 
  -5  11   6        5.14        5.48      6.41 o 
  -4  11   6      132.28      141.00     10.84 o 
  -3  11   6       27.68       14.05      4.02 o 
  -2  11   6      445.59      453.11     11.11 o 
  -1  11   6      198.60      207.91      7.66 o 
   0  11   6      445.02      428.87     11.39 o 
   1  11   6        0.28        2.96      2.83 o 
   2  11   6       38.36       42.21      5.03 o 
   3  11   6      346.77      342.27     12.29 o 
   4  11   6       70.59       76.78      7.97 o 
   5  11   6       46.90       36.38      8.69 o 
   6  11   6       98.82      107.17     13.06 o 
 -10  12   6        9.84        4.42      5.53 o 
  -9  12   6      176.95      188.09     14.66 o 
  -8  12   6       64.99       88.33     10.66 o 
  -7  12   6       60.35       51.22      5.70 o 
  -6  12   6        0.41        7.26      3.32 o 
  -5  12   6       13.39        4.07      5.02 o 
  -4  12   6       15.46        7.84      6.03 o 
  -3  12   6       44.13       51.18      5.33 o 
  -2  12   6       60.42       61.80      4.46 o 
  -1  12   6      172.33      175.58      7.30 o 
   0  12   6        5.87        8.17      3.11 o 
   1  12   6      245.77      269.61      9.45 o 
   2  12   6        0.00       -3.08      3.08 o 
   3  12   6        0.30       -1.13      4.10 o 
   4  12   6       18.98       16.14     10.56 o 
   5  12   6        6.62       -5.79      5.79 o 
   6  12   6        2.43        1.40      7.18 o 
 -10  13   6       46.80       48.46     10.62 o 
  -9  13   6        5.75        4.15      6.14 o 
  -8  13   6       36.01       47.01     10.93 o 
  -7  13   6       67.26       64.97      6.20 o 
  -6  13   6      104.63      106.39      6.59 o 
  -5  13   6       54.42       49.15      8.56 o 
  -4  13   6      272.12      272.88     13.53 o 
  -3  13   6       42.78       39.01      4.32 o 
  -2  13   6        2.80        2.99      2.77 o 
  -1  13   6      260.03      244.02     10.82 o 
   0  13   6       35.58       33.65      4.63 o 
   1  13   6       13.25        7.74      3.60 o 
   2  13   6       19.35       12.37      5.00 o 
   3  13   6        3.76       -0.34      4.24 o 
   4  13   6        0.29        3.44      6.52 o 
   5  13   6      145.75      193.67     15.67 o 
  -9  14   6      139.20      182.40     21.49 o 
  -8  14   6       62.04       68.77     12.44 o 
  -7  14   6      238.89      236.49     11.06 o 
  -6  14   6      205.92      221.86      9.80 o 
  -5  14   6       12.36        6.67      5.36 o 
  -4  14   6        3.08        2.43      3.16 o 
  -3  14   6      323.98      347.70     12.11 o 
  -2  14   6      439.16      453.13     21.31 o 
  -1  14   6      341.17      361.52     12.63 o 
   0  14   6        0.03        5.91      3.93 o 
   1  14   6       12.69        9.92      5.36 o 
   2  14   6      128.81      132.06     15.13 o 
   3  14   6      109.83      130.20     31.30 o 
   4  14   6       92.53       75.34     10.69 o 
   5  14   6       28.91       20.58      8.25 o 
  -9  15   6        4.25       11.63      7.24 o 
  -8  15   6       24.31       29.19      9.02 o 
  -7  15   6       33.75       25.80      5.30 o 
  -6  15   6       25.25       28.38      4.85 o 
  -5  15   6      144.25      139.03      7.80 o 
  -4  15   6      108.78      117.01      7.25 o 
  -3  15   6        9.00       11.39      3.80 o 
  -2  15   6      211.95      210.64     10.18 o 
  -1  15   6       11.50       11.71      5.88 o 
   0  15   6       38.58       44.14      7.73 o 
   1  15   6        0.38       -0.08      3.83 o 
   2  15   6       57.85       46.02      8.65 o 
   3  15   6      121.52      127.38     17.34 o 
   4  15   6        0.47        3.65      6.69 o 
   5  15   6       29.81       18.10     10.56 o 
  -8  16   6      174.40      209.08     16.50 o 
  -7  16   6       44.64       57.40      7.62 o 
  -6  16   6       26.95       33.09      8.51 o 
  -5  16   6       83.42       93.75      7.37 o 
  -4  16   6      327.91      343.61     12.61 o 
  -3  16   6      177.04      169.05      8.61 o 
  -2  16   6        8.68        7.38      4.39 o 
  -1  16   6      262.82      279.88     13.66 o 
   0  16   6       89.01      106.44      8.20 o 
   1  16   6      156.42      145.80     23.75 o 
   2  16   6        5.45        0.94      5.82 o 
   3  16   6       12.79        6.46      9.05 o 
   4  16   6        2.08        4.27      6.79 o 
  -7  17   6       81.95      104.06      8.44 o 
  -6  17   6       97.01      108.86      8.11 o 
  -5  17   6        2.05        0.88      4.48 o 
  -4  17   6        0.86        3.16      4.43 o 
  -3  17   6        1.34        4.60      3.93 o 
  -2  17   6      236.00      242.56     16.29 o 
  -1  17   6       10.45        7.95      6.00 o 
   0  17   6       81.13       76.50     11.31 o 
   1  17   6       27.15       33.07      7.76 o 
   2  17   6       13.88       18.04      9.43 o 
   3  17   6       17.95       21.54     15.84 o 
  -7  18   6       95.96       96.80     15.08 o 
  -6  18   6       19.87       27.17      6.50 o 
  -5  18   6      138.30      126.89     10.48 o 
  -4  18   6      200.25      202.49     12.42 o 
  -3  18   6        4.92        3.11      4.63 o 
  -2  18   6        8.35        2.77      8.30 o 
  -1  18   6       48.90       44.03     11.69 o 
   0  18   6       50.54       37.65      7.76 o 
   1  18   6      183.97      184.18     21.12 o 
   2  18   6       52.03       61.72      9.90 o 
   3  18   6        9.47        6.79      8.30 o 
  -6  19   6       65.85       78.43     10.56 o 
  -5  19   6       60.94       43.73     11.69 o 
  -4  19   6       71.83       63.29      8.53 o 
  -3  19   6       11.03        9.80     10.56 o 
  -2  19   6        9.58        4.52      9.80 o 
  -1  19   6       26.73       22.48      6.87 o 
   0  19   6       18.37       23.90      7.35 o 
   1  19   6       58.91       54.01      9.12 o 
   2  19   6        0.07       -2.26      6.79 o 
  -4  20   6        0.08        3.02      6.79 o 
  -3  20   6       22.29       24.65      7.39 o 
  -2  20   6        1.81       -3.41     12.18 o 
  -1  20   6      125.03      101.60     12.44 o 
   0  20   6       16.26       24.13      8.30 o 
 -11   1   7        5.43       10.00      6.11 o 
 -10   1   7        8.31       15.33      5.58 o 
  -9   1   7      206.72      213.69     13.20 o 
  -8   1   7       37.90       28.89      5.04 o 
  -7   1   7      108.69       92.57      6.93 o 
  -6   1   7        8.92        3.56      2.90 o 
  -5   1   7       16.46        4.74      2.48 o 
  -4   1   7      216.79      173.92      6.82 o 
  -3   1   7      150.52      150.61      6.30 o 
  -2   1   7        0.01        1.12      2.30 o 
  -1   1   7       63.50       73.27      5.70 o 
   0   1   7        2.71        2.65      2.99 o 
   1   1   7      613.74      638.98     15.08 o 
   2   1   7      183.38      199.08      9.80 o 
   3   1   7      100.99       97.42      6.69 o 
   4   1   7      212.38      211.07     13.36 o 
   5   1   7       21.43       20.21      5.10 o 
   6   1   7       12.28       26.54      7.95 o 
 -11   2   7      113.17      104.72     10.92 o 
 -10   2   7        4.62        1.76      4.71 o 
  -9   2   7       64.52       43.81      6.65 o 
  -8   2   7      143.76      148.43     12.44 o 
  -7   2   7        0.89        2.49      3.44 o 
  -6   2   7       92.59       96.11      9.14 o 
  -5   2   7        0.06       -0.33      2.19 o 
  -4   2   7       55.46       59.41      4.12 o 
  -3   2   7       45.29       42.94      3.67 o 
  -2   2   7      364.00      365.74     13.80 o 
  -1   2   7      351.59      355.64      9.70 o 
   0   2   7      491.71      502.02     25.37 o 
   1   2   7      404.44      391.83     13.05 o 
   2   2   7      304.58      308.37     11.74 o 
   3   2   7       14.55        9.30      3.74 o 
   4   2   7        9.70       17.06      4.70 o 
   5   2   7      378.18      363.55     13.45 o 
   6   2   7        3.62       13.85      5.33 o 
 -11   3   7       20.29       17.45     15.08 o 
 -10   3   7       14.88        5.58      5.25 o 
  -9   3   7        2.79        0.30      3.97 o 
  -8   3   7       66.98       69.77     10.18 o 
  -7   3   7        7.00        2.55      3.44 o 
  -6   3   7       15.66       22.13      3.48 o 
  -5   3   7       25.09       18.92      2.91 o 
  -4   3   7       26.25       22.72      4.38 o 
  -3   3   7        0.26        1.80      2.13 o 
  -2   3   7       38.61       35.55      3.35 o 
  -1   3   7      170.80      179.49      6.97 o 
   0   3   7       25.13       34.98      4.87 o 
   1   3   7        3.76        6.35      3.61 o 
   2   3   7        7.84        7.86      3.87 o 
   3   3   7       20.03       24.72      4.50 o 
   4   3   7       24.08       18.73      7.84 o 
   5   3   7        0.92        4.09      4.12 o 
   6   3   7       12.10        2.67      5.34 o 
 -11   4   7       74.01       91.40     10.13 o 
 -10   4   7       88.44      103.33      9.77 o 
  -9   4   7        0.11        0.03      3.32 o 
  -8   4   7       26.36       30.65      5.43 o 
  -7   4   7        7.04       11.16      3.76 o 
  -6   4   7       49.79       37.68      3.96 o 
  -5   4   7       21.59       17.79      5.25 o 
  -4   4   7       39.04       44.01      8.67 o 
  -3   4   7       29.81       30.43      3.52 o 
  -2   4   7      135.90      123.43      5.33 o 
  -1   4   7       34.11       39.11      3.94 o 
   0   4   7      282.66      289.50     13.67 o 
   1   4   7      177.96      174.18     13.86 o 
   2   4   7      420.57      435.53     22.85 o 
   3   4   7       26.48       29.80      5.66 o 
   4   4   7        3.94        1.33      3.95 o 
   5   4   7      117.46      120.16      8.55 o 
   6   4   7       22.43       22.78      6.02 o 
 -11   5   7        4.80        6.82      5.98 o 
 -10   5   7       36.07       33.48      6.87 o 
  -9   5   7      247.51      263.13     13.20 o 
  -8   5   7       36.61       34.18      5.58 o 
  -7   5   7      321.32      320.42     16.10 o 
  -6   5   7        1.70        3.52      3.97 o 
  -5   5   7      292.27      275.03     32.80 o 
  -4   5   7        1.80        2.74      3.01 o 
  -3   5   7      591.71      589.92     17.78 o 
  -2   5   7       13.67       15.77      3.83 o 
  -1   5   7      159.16      163.80      7.04 o 
   0   5   7      250.46      250.12      9.98 o 
   1   5   7      342.33      349.07     17.97 o 
   2   5   7      273.10      265.40     11.50 o 
   3   5   7      557.72      551.71     18.28 o 
   4   5   7       32.19       29.20      6.10 o 
   5   5   7       16.35       16.88      6.06 o 
   6   5   7       39.93       36.00      6.56 o 
 -10   6   7       42.72       32.87      7.24 o 
  -9   6   7      210.17      180.67     30.54 o 
  -8   6   7      131.27      143.76      9.60 o 
  -7   6   7       37.82       32.30      5.12 o 
  -6   6   7      265.91      270.01     21.12 o 
  -5   6   7        0.18        3.53      4.17 o 
  -4   6   7      352.29      350.99     11.65 o 
  -3   6   7       26.47       37.86      5.65 o 
  -2   6   7        3.71        4.58      2.34 o 
  -1   6   7      103.74      110.81      6.02 o 
   0   6   7       48.96       47.01      5.16 o 
   1   6   7      253.10      266.18     11.06 o 
   2   6   7      357.20      375.84     14.05 o 
   3   6   7        0.39        3.43      4.41 o 
   4   6   7      212.48      209.55     12.01 o 
   5   6   7       13.45        8.60     10.06 o 
   6   6   7       17.62       20.43      8.19 o 
 -10   7   7        1.56        3.41      5.58 o 
  -9   7   7       35.04       38.46      6.52 o 
  -8   7   7       18.50       11.62      4.32 o 
  -7   7   7       37.06       38.18      5.02 o 
  -6   7   7       66.18       67.25      8.15 o 
  -5   7   7        0.88        1.05      3.65 o 
  -4   7   7       83.45       90.11      6.49 o 
  -3   7   7        4.69        6.55      4.92 o 
  -2   7   7        2.64        5.27      2.34 o 
  -1   7   7        2.69        3.64      2.73 o 
   0   7   7       12.73       18.89      3.90 o 
   1   7   7        4.35        4.13      3.72 o 
   2   7   7      411.66      418.98     20.01 o 
   3   7   7       42.23       51.50      6.88 o 
   4   7   7       71.42       61.46      7.84 o 
   5   7   7        0.53        3.86      5.35 o 
   6   7   7        6.31       -1.51      9.80 o 
 -10   8   7      134.71      155.39     12.13 o 
  -9   8   7       46.44       45.29      6.84 o 
  -8   8   7       27.34       17.80      5.28 o 
  -7   8   7        4.86       12.58      3.76 o 
  -6   8   7      336.85      294.92     15.19 o 
  -5   8   7       10.42       14.05      4.24 o 
  -4   8   7      168.41      180.91      9.03 o 
  -3   8   7        2.62        5.38      3.78 o 
  -2   8   7      308.42      305.17      9.11 o 
  -1   8   7       40.69       44.87      7.91 o 
   0   8   7       44.35       49.76      5.47 o 
   1   8   7        0.79        1.68      3.36 o 
   2   8   7      373.16      364.31     15.80 o 
   3   8   7       19.37       11.58      5.80 o 
   4   8   7      114.78      116.30     10.63 o 
   5   8   7       36.33       31.70      7.22 o 
 -10   9   7       11.22       10.10      5.98 o 
  -9   9   7       52.16       52.81      7.39 o 
  -8   9   7       11.52       14.84      4.88 o 
  -7   9   7      698.98      724.71     36.95 o 
  -6   9   7       43.72       40.77      7.47 o 
  -5   9   7      520.20      521.17     20.71 o 
  -4   9   7      147.47      152.79     10.86 o 
  -3   9   7      215.29      207.07     11.21 o 
  -2   9   7       21.09       16.49      3.03 o 
  -1   9   7      462.81      474.16     14.25 o 
   0   9   7       21.14       21.62      4.59 o 
   1   9   7      271.43      275.50     11.98 o 
   2   9   7       57.12       58.80      6.99 o 
   3   9   7       74.81       79.63      8.13 o 
   4   9   7       75.57       65.49      8.18 o 
   5   9   7       66.32       77.52      9.16 o 
  -9  10   7       88.89      101.74      9.20 o 
  -8  10   7      162.30      174.96     18.85 o 
  -7  10   7       14.45       19.21      6.52 o 
  -6  10   7       56.07       67.34      8.69 o 
  -5  10   7       23.06       24.14     15.08 o 
  -4  10   7      248.54      247.23     12.49 o 
  -3  10   7       27.30       26.74      5.82 o 
  -2  10   7       23.77       20.65      3.55 o 
  -1  10   7       16.53       17.74      4.19 o 
   0  10   7       41.72       42.88      5.54 o 
   1  10   7       29.74       29.74      5.55 o 
   2  10   7      260.26      253.62     12.29 o 
   3  10   7       14.16       16.34      5.53 o 
   4  10   7      136.53      153.14     11.20 o 
   5  10   7       14.15        4.63      7.41 o 
  -9  11   7        1.06        3.66      5.25 o 
  -8  11   7       51.59       49.77     12.82 o 
  -7  11   7        0.06        7.61      5.79 o 
  -6  11   7        1.00        4.85      5.43 o 
  -5  11   7       39.10       35.10      7.41 o 
  -4  11   7       95.52      108.44      9.40 o 
  -3  11   7       23.95       17.07      6.84 o 
  -2  11   7       82.79       73.04      6.78 o 
  -1  11   7      157.51      169.16      8.94 o 
   0  11   7       66.76       70.37      6.92 o 
   1  11   7       37.95       36.36      6.20 o 
   2  11   7        3.32        1.80      4.37 o 
   3  11   7       71.91       67.76      7.97 o 
   4  11   7        0.06       -0.10      5.00 o 
  -9  12   7       40.18       37.08      7.92 o 
  -8  12   7       48.87       58.42      9.85 o 
  -7  12   7       78.49       83.04     16.59 o 
  -6  12   7      185.93      199.65     14.37 o 
  -5  12   7        5.55        2.77      5.58 o 
  -4  12   7      145.28      148.57     11.38 o 
  -3  12   7       55.45       41.34      8.09 o 
  -2  12   7      311.37      299.58     11.45 o 
  -1  12   7        0.03       -0.17      3.48 o 
   0  12   7        1.10        1.05      4.04 o 
   1  12   7      242.02      214.78     11.53 o 
   2  12   7      181.26      186.69     11.36 o 
   3  12   7        2.22       -1.10      4.37 o 
   4  12   7      115.06      107.30     15.46 o 
  -8  13   7       85.05       86.92     11.70 o 
  -7  13   7      118.57      135.08     23.13 o 
  -6  13   7        0.82        4.00      5.71 o 
  -5  13   7       35.61       29.31      8.15 o 
  -4  13   7       68.58       63.69      9.77 o 
  -3  13   7        6.12        5.42      3.57 o 
  -2  13   7       74.33       73.25     11.17 o 
  -1  13   7      464.13      448.16     15.54 o 
   0  13   7        4.97        9.16      4.65 o 
   1  13   7       18.55       25.86      6.10 o 
   2  13   7       57.54       62.72      7.90 o 
   3  13   7      166.53      152.58     13.40 o 
   4  13   7       18.88       18.85     11.31 o 
  -8  14   7       15.40       32.75     10.93 o 
  -7  14   7      100.47      101.58     13.28 o 
  -6  14   7        2.40        3.28      3.72 o 
  -5  14   7        1.88        3.43      3.25 o 
  -4  14   7        3.30        6.49      3.61 o 
  -3  14   7        1.07        3.34      5.43 o 
  -2  14   7        0.64        5.64      3.77 o 
  -1  14   7        8.69        8.21      5.31 o 
   0  14   7       87.61       77.41      7.56 o 
   1  14   7       14.65       13.98      5.54 o 
   2  14   7        7.67        6.21      6.97 o 
   3  14   7        0.22       -0.35      6.39 o 
  -7  15   7       16.38       12.88      4.81 o 
  -6  15   7        0.73       -0.06      3.75 o 
  -5  15   7      247.69      238.64     10.34 o 
  -4  15   7        2.04        2.04      6.70 o 
  -3  15   7        1.69        1.94      3.69 o 
  -2  15   7        4.68        5.13      4.12 o 
  -1  15   7      242.69      224.51     11.64 o 
   0  15   7        0.06       -0.74      4.18 o 
   1  15   7        0.85       -1.11      4.62 o 
   2  15   7       31.70       22.75      7.95 o 
  -6  16   7       78.13       96.61      7.36 o 
  -5  16   7       28.11       32.09      8.08 o 
  -4  16   7        3.45        4.89      4.18 o 
  -3  16   7        4.97        7.83      4.12 o 
  -2  16   7      227.22      233.57     15.34 o 
  -1  16   7       12.72       12.96      5.08 o 
   0  16   7       64.41       67.83      7.74 o 
   1  16   7       10.41        5.90      6.96 o 
   2  16   7      103.88       98.79     14.33 o 
  -5  17   7       50.18       52.73      6.25 o 
  -4  17   7        7.52        8.71      4.37 o 
  -3  17   7       28.19       20.31      5.00 o 
  -2  17   7       27.61       29.80      9.15 o 
  -1  17   7       45.85       31.42     12.07 o 
   0  17   7       17.57        5.93      6.59 o 
   1  17   7      102.96      102.56     13.57 o 
  -4  18   7        0.82        1.38      5.32 o 
  -3  18   7       51.93       54.47      7.60 o 
  -2  18   7       15.11       16.54      6.41 o 
  -1  18   7       13.16        5.88      6.19 o 
 -10   0   8       62.29       65.61     12.07 o 
  -9   0   8       70.51       75.41     11.31 o 
  -8   0   8       32.02       51.28      9.05 o 
  -7   0   8      346.34      299.38     18.10 o 
  -6   0   8      724.79      635.72     27.15 o 
  -5   0   8       62.86       36.20      6.79 o 
  -4   0   8       19.11       30.16      6.03 o 
  -3   0   8        0.27       -3.77      3.77 o 
  -2   0   8        5.24       -0.75      4.52 o 
  -1   0   8      611.57      587.46     27.90 o 
   0   0   8       44.32       40.72      9.05 o 
   1   0   8      345.42      359.71     22.62 o 
   2   0   8        1.32       -3.02      6.03 o 
   3   0   8       93.21      101.81     15.08 o 
   4   0   8      118.86      104.82     16.59 o 
 -10   1   8        6.84       13.23      7.92 o 
  -9   1   8        9.04       -2.11      3.97 o 
  -8   1   8        8.49        7.90      6.79 o 
  -7   1   8        2.20        2.26      3.73 o 
  -6   1   8      369.60      295.61     11.99 o 
  -5   1   8      198.23      170.16      8.79 o 
  -4   1   8        0.08        3.02      3.20 o 
  -3   1   8        4.98        6.03      3.44 o 
  -2   1   8       14.29       18.23      4.27 o 
  -1   1   8        2.31        6.38      3.97 o 
   0   1   8        0.12       -3.73      3.73 o 
   1   1   8       62.91       75.15      8.00 o 
   2   1   8      301.14      301.89     15.72 o 
   3   1   8       76.26       74.69      9.60 o 
   4   1   8        0.08        7.37      5.29 o 
 -10   2   8       22.58       12.28      5.58 o 
  -9   2   8        0.04        2.26      4.51 o 
  -8   2   8       40.61       24.98      5.33 o 
  -7   2   8      219.73      221.23     33.94 o 
  -6   2   8      268.75      223.20     17.34 o 
  -5   2   8       60.26       46.63      4.88 o 
  -4   2   8        8.35        3.77      3.07 o 
  -3   2   8        9.64        6.41      4.15 o 
  -2   2   8       40.66       34.07      5.33 o 
  -1   2   8      365.81      382.74     15.44 o 
   0   2   8        1.38        1.19      3.62 o 
   1   2   8        0.85        3.64      4.51 o 
   2   2   8        0.01        2.50      5.04 o 
   3   2   8       11.62       10.36      4.92 o 
   4   2   8       11.01        7.69      5.63 o 
 -10   3   8       10.92        6.71      5.25 o 
  -9   3   8       39.17       43.84      6.69 o 
  -8   3   8        0.11        2.26      4.27 o 
  -7   3   8       22.57        6.74      3.97 o 
  -6   3   8      638.18      562.40     17.38 o 
  -5   3   8      235.23      198.46     16.21 o 
  -4   3   8       29.21       42.74      4.88 o 
  -3   3   8       90.44       97.25     10.18 o 
  -2   3   8      342.95      345.18     13.74 o 
  -1   3   8       68.49       75.74     11.69 o 
   0   3   8       93.04       97.67     10.18 o 
   1   3   8        6.70       10.22      4.52 o 
   2   3   8      507.41      549.49     17.98 o 
   3   3   8        0.54        8.36      5.07 o 
   4   3   8        0.99       -4.64      4.99 o 
  -9   4   8       54.84       55.39     16.21 o 
  -8   4   8      190.30      185.90     10.14 o 
  -7   4   8       29.79       31.43      4.71 o 
  -6   4   8        1.54        2.90      3.77 o 
  -5   4   8      267.14      237.89      9.76 o 
  -4   4   8        2.60        5.40      3.07 o 
  -3   4   8       62.22       69.11     10.56 o 
  -2   4   8       31.00       31.63      4.88 o 
  -1   4   8       48.23       50.32      6.52 o 
   0   4   8        2.29        6.16      7.92 o 
   1   4   8      242.16      249.11     11.39 o 
   2   4   8        7.42       13.08      4.99 o 
   3   4   8       73.74       72.36      8.12 o 
   4   4   8       18.64       16.61      6.06 o 
  -9   5   8       22.63        7.70     11.31 o 
  -8   5   8        6.73        6.30      4.90 o 
  -7   5   8       81.04       80.39      9.43 o 
  -6   5   8       23.66       21.70      3.97 o 
  -5   5   8        0.68        3.77      5.28 o 
  -4   5   8        1.47       -1.30      2.62 o 
  -3   5   8      124.84      116.09      7.39 o 
  -2   5   8        9.41        8.50      3.97 o 
  -1   5   8       41.77       45.75      5.98 o 
   0   5   8       63.23       51.42      5.90 o 
   1   5   8       81.82       72.73      6.99 o 
   2   5   8        8.11        4.56      4.75 o 
   3   5   8       37.92       28.59      6.45 o 
   4   5   8       92.34      107.72     15.67 o 
  -9   6   8       17.83       17.06      5.58 o 
  -8   6   8        7.21        1.60      4.17 o 
  -7   6   8       69.33       52.13     10.93 o 
  -6   6   8       48.94       56.56     10.56 o 
  -5   6   8      183.96      217.19     16.59 o 
  -4   6   8      147.03      146.30     15.08 o 
  -3   6   8       63.79       76.40      6.03 o 
  -2   6   8       12.22       13.43      4.17 o 
  -1   6   8      249.62      246.69     10.40 o 
   0   6   8      168.87      176.90      9.50 o 
   1   6   8      180.26      188.99     10.54 o 
   2   6   8       81.07       64.34      7.19 o 
   3   6   8       25.52       18.97      7.26 o 
   4   6   8       52.85       60.55      8.25 o 
  -9   7   8      212.32      219.37     12.32 o 
  -8   7   8       39.85       39.01      5.82 o 
  -7   7   8       60.41       57.31     11.31 o 
  -6   7   8      349.95      298.63     21.12 o 
  -5   7   8       21.56        5.28      6.79 o 
  -4   7   8      118.14      112.36     13.57 o 
  -3   7   8       20.44       18.63      3.88 o 
  -2   7   8      446.84      440.98     21.19 o 
  -1   7   8       27.92       26.64      4.68 o 
   0   7   8      172.66      183.48      9.84 o 
   1   7   8        1.24        1.88      4.18 o 
   2   7   8      193.08      188.33     11.17 o 
   3   7   8       14.27       17.23      5.82 o 
   4   7   8      144.90      150.07     21.12 o 
  -9   8   8        0.05        1.09      4.71 o 
  -8   8   8       14.58       20.07      7.54 o 
  -7   8   8      184.20      164.40     17.34 o 
  -6   8   8        7.12       -0.75      6.03 o 
  -5   8   8      141.10      153.09     15.84 o 
  -4   8   8       66.88       77.67     12.07 o 
  -3   8   8      410.59      392.24     18.57 o 
  -2   8   8       19.95       17.72      3.81 o 
  -1   8   8       52.68       70.58      6.26 o 
   0   8   8      142.68      153.18      9.93 o 
   1   8   8       74.95       71.71      9.08 o 
   2   8   8      102.40      122.23      9.43 o 
   3   8   8      170.41      198.30     22.03 o 
  -8   9   8       49.78       51.86      8.30 o 
  -7   9   8        6.88       12.07      9.05 o 
  -6   9   8        1.15        9.80      7.54 o 
  -5   9   8       35.43       39.21     10.56 o 
  -4   9   8        0.26       -0.75      6.79 o 
  -3   9   8        3.45        6.41      7.54 o 
  -2   9   8        0.63       -1.14      3.15 o 
  -1   9   8        0.02        1.10      3.51 o 
   0   9   8       53.85       47.14      7.55 o 
   1   9   8        0.47        1.82      4.15 o 
   2   9   8        1.02        7.96      5.19 o 
   3   9   8       13.29        5.28      6.04 o 
  -8  10   8        4.14       -0.88      5.66 o 
  -7  10   8       86.85       61.84     12.82 o 
  -6  10   8       98.21       88.23     13.57 o 
  -5  10   8      164.48      165.91     18.10 o 
  -4  10   8       58.07       48.75     11.67 o 
  -3  10   8      284.67      277.57     20.74 o 
  -2  10   8        1.65        5.35      3.67 o 
  -1  10   8       20.24       13.92      4.48 o 
   0  10   8       56.59       53.68     12.30 o 
   1  10   8       42.94       43.40      6.86 o 
   2  10   8        8.57       10.34      5.61 o 
   3  10   8      166.98      153.84     21.12 o 
  -7  11   8       58.84       88.99     14.33 o 
  -6  11   8      166.99      180.99     18.85 o 
  -5  11   8        1.33       -3.77      7.54 o 
  -4  11   8      137.00      142.81     13.62 o 
  -3  11   8       93.39       79.47     10.69 o 
  -2  11   8       89.68       83.18     11.43 o 
  -1  11   8       84.02       85.78     11.51 o 
   0  11   8       65.15       80.31      7.90 o 
   1  11   8       28.69       26.02      6.06 o 
   2  11   8      125.61      149.26     24.52 o 
  -7  12   8        1.20       -3.02      7.54 o 
  -6  12   8        8.94       -6.79      6.79 o 
  -5  12   8       62.76       73.92     10.51 o 
  -4  12   8        0.56        3.06      6.13 o 
  -3  12   8       53.85       55.81      7.47 o 
  -2  12   8        1.77       -4.19      4.19 o 
  -1  12   8        8.94       23.98      7.43 o 
   0  12   8       15.82       16.56      5.28 o 
   1  12   8        2.42        6.54      5.16 o 
   2  12   8       19.80        3.02     11.31 o 
  -6  13   8        0.06       -2.26      8.30 o 
  -5  13   8       24.87       33.40      8.88 o 
  -4  13   8        4.57        5.68      6.87 o 
  -3  13   8       66.89       59.27      8.25 o 
  -2  13   8        6.65        5.26      4.77 o 
  -1  13   8      128.85      137.72     15.58 o 
   0  13   8        3.90        0.88      4.83 o 
   1  13   8        4.87        5.17      5.06 o 
  -5  14   8      146.18      191.95     16.20 o 
  -4  14   8        7.28        1.03      3.81 o 
  -3  14   8      169.27      179.57      9.70 o 
  -2  14   8       51.96       52.99      7.16 o 
  -1  14   8       19.42       12.66      6.18 o 
   0  14   8       14.17       19.87      6.11 o 
  -4  15   8       39.88       34.75      5.47 o 
  -3  15   8       11.12       19.22      5.98 o 
  -2  15   8       12.83        7.54      5.33 o 
  -1  15   8       38.21       27.15     15.84 o 
  -8   1   9      173.65      166.93     10.39 o 
  -7   1   9        0.62        4.88      3.97 o 
  -6   1   9       90.26       74.23      6.87 o 
  -5   1   9       39.87       42.69      5.87 o 
  -4   1   9       23.17       32.13      5.25 o 
  -3   1   9      128.18      111.37      8.53 o 
  -2   1   9        0.25       -3.44      3.44 o 
  -1   1   9      151.91      155.87     13.57 o 
   0   1   9       15.80       13.07      5.58 o 
   1   1   9        9.83       13.87      6.11 o 
   2   1   9       18.97       27.47      8.67 o 
  -8   2   9       47.60       59.14      7.18 o 
  -7   2   9       88.09       85.29      7.41 o 
  -6   2   9       31.53       26.18      5.25 o 
  -5   2   9      179.31      177.07     21.87 o 
  -4   2   9      214.11      221.39     10.84 o 
  -3   2   9       71.32       82.59      7.41 o 
  -2   2   9       46.67       57.25      7.18 o 
  -1   2   9        5.00        3.28      4.51 o 
   0   2   9      165.98      164.14     11.70 o 
   1   2   9        0.02        2.18      5.04 o 
   2   2   9       63.93       61.38     23.00 o 
  -8   3   9       62.86       64.26      7.41 o 
  -7   3   9        2.37        9.85      4.17 o 
  -6   3   9       19.90       22.92      4.71 o 
  -5   3   9       34.00       32.40      5.43 o 
  -4   3   9        0.17        5.58      4.15 o 
  -3   3   9       71.55       67.45      7.07 o 
  -2   3   9        8.13        9.45      9.43 o 
  -1   3   9       36.44       39.21      6.87 o 
   0   3   9        1.65        5.09      5.25 o 
   1   3   9        0.47        2.14      5.04 o 
  -7   4   9       20.70       23.63      5.02 o 
  -6   4   9        8.32       11.61      3.76 o 
  -5   4   9        2.76        1.83      3.62 o 
  -4   4   9      124.31      132.43     10.56 o 
  -3   4   9        3.21       -0.65      3.62 o 
  -2   4   9      128.06      126.29      9.42 o 
  -1   4   9       63.65       52.97      7.07 o 
   0   4   9       92.26       92.73     26.77 o 
   1   4   9       22.33       16.97      6.40 o 
  -7   5   9       33.76       35.89      5.66 o 
  -6   5   9       70.44       76.21     10.18 o 
  -5   5   9      136.42      137.27      8.34 o 
  -4   5   9       31.02       37.79      5.43 o 
  -3   5   9      177.01      207.87     11.02 o 
  -2   5   9       44.54       45.57      6.52 o 
  -1   5   9       67.56       77.59     17.72 o 
   0   5   9       47.59       39.57      7.54 o 
   1   5   9      312.24      358.49     26.39 o 
  -7   6   9       19.80        8.21      4.15 o 
  -6   6   9       19.86       32.43      9.05 o 
  -5   6   9       59.71       67.08      6.79 o 
  -4   6   9      100.90      110.49      7.53 o 
  -3   6   9        0.42       12.19      4.45 o 
  -2   6   9        1.95        5.77      4.32 o 
  -1   6   9        6.80       13.18      6.41 o 
   0   6   9      229.14      265.67     17.72 o 
   1   6   9       35.13       50.22      8.69 o 
  -6   7   9        0.16       -2.26      6.79 o 
  -5   7   9       42.11       36.95     10.56 o 
  -4   7   9        6.30       -2.26      6.79 o 
  -3   7   9        0.07       -2.71      3.76 o 
  -2   7   9        0.59        2.62      4.32 o 
  -1   7   9       27.21       23.82      5.98 o 
   0   7   9      115.99      134.61     11.23 o 
  -6   8   9       34.23       35.44     10.56 o 
  -5   8   9        8.79       10.56      9.05 o 
  -4   8   9       95.04      128.20     15.84 o 
  -3   8   9        1.47        1.13      3.43 o 
  -2   8   9       63.29       45.48      6.27 o 
  -1   8   9        0.15       -0.67      4.32 o 
   0   8   9       97.52       96.45     21.12 o 
  -5   9   9      116.82      116.89     15.84 o 
  -4   9   9        7.93       -3.77      6.79 o 
  -3   9   9      202.12      168.17      9.70 o 
  -2   9   9       27.76       29.51      7.54 o 
  -1   9   9       37.54       36.59      7.24 o 
  -4  10   9       40.67       47.51     12.07 o 
  -3  10   9        5.64        4.17      3.97 o 
  -2  10   9        9.21       14.82      8.30 o 
                                                 
